# Supplementary material for: Calcium-mediated rapid movements defend against herbivorous insects in Mimosa pudica
Source: Nat Commun. 2022 Nov 14;13:6412. doi: 10.1038/s41467-022-34106-x (PMC9663552; doi:10.1038/s41467-022-34106-x)
Supplement: Supplementary file 23 — Source Data [file 41467_2022_34106_MOESM23_ESM.xlsx]

## Sheet: Fig. 1
	Fig. 1e																Fig. 1f
	time after wounding (s)	ΔF/F0							Δdegree (leaflet angle change)								time after wounding (s)	ΔF/F0					Δdegree (leaflet angle change)
		pulvinus 1	pulvinus 2	pulvinus 3	pulvinus 4	pulvinus 5	pulvinus 6	pulvinus 7	leaflet 1	leaflet 2	leaflet 3	leaflet 4	leaflet 5	leaflet 6	leaflet 7			pulvinus 1	pulvinus 2	pulvinus 3	pulvinus 4	pulvinus 5	leaflet 1	leaflet 2	leaflet 3	leaflet 4	leaflet 5
	0	0.0323785	0.00147644	-0.100302	-0.0219084	0.0196383	0.0338143	-0.135609	-0.201	-0.92	0.718	0.1905	-0.5085	1.4775	0.9745		0	0.0169308	0.000376565	-1.42684e-05	0.00158387	0.00624926	0.12	0.086	0.24	-0.064	-0.278
	0.05	-0.0140124	0.00558044	-0.0145309	-0.072745	0.0646053	0.0480284	-0.0132931	0.009	-0.32	-0.642	-0.1195	0.2015	-0.1325	0.5045		0.05	-0.0227422	0.00040718	0.0111151	0.00890672	0.00587471
	0.1	-0.0276035	0.0485223	-0.0641046	-0.0645954	0.0560291	0.0495665	0.0385158	-0.281	-0.09	-0.212	-0.0195	0.0515	-0.1225	-0.2755		0.1	0.00246665	0.00441775	-0.00035671	-0.0030649	-0.00101129
	0.15	0.0446105	0.11759	0.0403933	-0.0610264	-0.0430605	-0.0391128	0.029946	-0.201	0.41	-0.152	0.5105	0.2515	-0.2225	0.1745		0.15	0.0545375	-0.00415446	-0.00229721	0.00820734	0.014864
	0.2	0.0211432	-0.0310553	-0.0868714	-0.0488582	-0.0861732	-0.0361427	-0.0886692	-0.551	0.78	-0.092	-0.3795	-0.0485	-0.4825	0.0745		0.2	0.0166208	0.000131645	-0.012228	0.00767253	-0.00786848
	0.25	0.010814	-0.104026	0.0127128	-0.0005508	0.00573097	-0.0239439	0.0868189	-0.271	0.7	-0.122	0.1305	0.5515	0.1275	-0.3455		0.25	0.00985368	0.00702003	-0.00355283	-0.00903013	0.000400483
	0.3	0.0490502	-0.0736969	-0.0443952	-0.020447	0.0246217	0.0226763	0.0576034	-0.061	-0.73	0.278	0.2705	0.2515	-0.4525	-0.2155		0.3	0.00665091	0.00536681	0.0030677	0.00396997	0.00426125
	0.35	-0.0163682	-0.0050299	0.0661083	-0.050179	0.0404993	0.0480284	0.219847	-0.471	0.51	0.118	-0.2895	-0.0485	0.0575	-0.1755		0.35	0.0166208	-0.000541886	0.00529357	0.0107169	-0.0084159
	0.4	-0.0662022	-0.0422662	-0.0845784	0.0209192	-0.00956708	-0.0289295	0.173492	0.109	-0.41	0.088	-0.1395	0.5015	-0.5025	-0.1855		0.4	0.00432632	-0.00133788	-0.00703432	-0.012527	-0.00533305
	0.45	-0.00757929	0.0133881	-0.0535675	0.0311764	-0.0587063	0.0425655	-0.102887	-0.151	-0.74	-0.082	0.1005	-0.0685	0.1075	-0.2455		0.45	-0.000581148	-0.000756191	0.0164229	0.00726113	-0.00256712
	0.5	-0.059769	-0.0280524	-0.0133844	0.00422655	-0.159071	0.0223581	-0.151775	-0.171	-0.23	-0.102	-0.1295	-0.2285	0.3275	0.2345		0.5	0.015381	0.000376565	0.0137975	0.0032706	0.0016682	0.27	0.116	0.13	0.316	0.022
	0.55	-0.122379	0.0259003	0.0643612	0.0115331	-0.0394678	-0.0112149	-0.0280956	0.529	0.27	-0.002	-0.0495	0.1315	0.0575	0.5045		0.55	0.00696086	0.00138686	-0.00184062	-0.00606809	-2.88117e-06
	0.6	0.00338418	-0.0867095	0.0743524	0.0358694	0.0695887	0.00140816	0.0542923	0.269	0.39	-0.242	0.1905	-0.5085	-0.1725	0.0645		0.6	-0.0395309	-0.00335847	-0.00537918	0.00594467	0.00463581
	0.65	-0.00549533	-0.0306549	0.0108565	0.0271297	0.0152343	-0.0383172	0.0918829	0.059	0.12	-0.052	-0.3395	-0.3785	0.0775	0.0945		0.65	-0.0488293	-0.0048586	-0.00115574	-0.00487504	-0.0093955
	0.7	-0.0189052	0.0669403	0.00845429	0.0203852	0.0010952	-0.0369382	0.0879875	0.189	0.59	0.098	0.0705	-0.5885	-0.4825	-0.0955		0.7	-0.00848475	-0.00372585	-0.00463723	-0.00726113	0.00198513
	0.75	0.0201465	0.0329071	0.077792	0.0481781	-0.010726	-0.039431	-0.0584798	0.449	-0.86	-0.012	0.1905	-0.3685	0.0375	-0.3855		0.75	0.0034998	-0.00792011	-0.00737676	0.00359971	0.000832659
	0.8	0.0456977	0.00207703	0.0853809	0.0358413	0.0585788	-0.012806	-0.0317963	-0.361	-0.16	-0.022	-0.1895	0.5515	0.4375	-0.4755		0.8	-0.0160784	-0.00449122	0.00871799	-0.0132264	-0.0034891
	0.85	-0.00830415	0.0714447	0.0134772	0.03216	-0.00840813	-0.0322709	0.0416322	0.139	0.77	-0.292	-0.2395	0.6615	-0.5125	0.0345		0.85	-0.00605685	0.00665264	0.00318185	-6.17093e-05	0.00100553
	0.9	0.0595606	-0.0523761	0.01648	0.0388764	0.0996054	0.0267603	-0.155475	0.369	0.28	0.268	-0.0695	0.1715	0.2875	-0.3655		0.9	-0.0115842	0.00582604	-0.00846115	-0.0160239	-0.00219257
	0.95	0.0598325	0.0680413	-0.00863446	0.0340147	-0.0400473	0.00390094	-0.115937	0.599	-0.36	0.458	0.3105	-0.5785	0.0875	0.1045		0.95	3.87432e-05	-0.000817421	-0.00726261	0.0110048	-0.00150109
	1	-0.0528829	0.00878356	0.163072	0.0243476	-0.0231267	-0.0501977	-0.0166042	-0.131	0	0.078	-0.3495	-0.2585	0.5275	0.0445		1	-0.0050237	-0.00305232	0.00923165	-0.000719942	-0.00291286	-0.13	-0.114	0.13	0.126	0.022
	1.05	0.0360934	-0.0485724	0.0572637	0.0503701	0.00491971	-0.0289825	-0.0469884	0.239	-0.54	0.228	0.0805	-0.1185	0.0275	0.1245		1.05	-0.0155618	0.00157055	0.00477991	-0.00302376	-0.00317217
	1.1	-0.0431879	0.0653387	0.10651	0.0389888	0.0380655	-0.0544938	-0.0479622	0.259	0.42	0.278	0.3305	0.1215	0.1475	0.0045		1.1	-0.0145287	0.00487697	0.0125419	0.00351743	-0.00268237
	1.15	-0.00214286	0.0859588	0.0582464	0.0204976	0.0752676	0.0219338	0.127915	0.139	0.59	0.208	-0.1595	0.0615	0.9375	-0.1055		1.15	-0.0509473	-0.00299109	-0.000699151	-0.0032706	0.00472224
	1.2	-0.0138312	0.0437176	0.159469	0.0419395	-0.0778288	0.0199184	0.0874032	0.939	0.99	-0.172	-0.0995	-0.1785	0.4275	-0.1955		1.2	-0.0643782	-0.00100111	0.0194478	-0.0104289	0.00501036
	1.25	-0.0670176	0.0337079	0.0603757	0.0827999	-0.0296168	-0.0108966	-0.111457	-0.131	0.23	-0.152	0.0405	-0.6285	-0.0825	0.2145		1.25	0.133005	0.00643834	0.00044232	-0.00281806	0.000429295
	1.3	-0.0805181	-0.0371612	-0.0062322	0.039045	-0.0274148	-0.0213981	-0.0304329	-0.131	0.67	-0.042	0.4005	-0.5185	0.1475	0.3245		1.3	-0.0607622	0.0065608	-1.42684e-05	-0.000349686	-0.00334504
	1.35	-0.0826021	0.0353094	0.0949899	0.0254717	0.0458304	0.0321171	-0.0171885	0.019	0.61	-0.012	-0.5995	-0.4685	0.2575	0.2745		1.35	-0.121202	0.00518312	-0.00126989	-0.00187185	0.0075746
	1.4	0.00392782	0.0954681	0.104053	0.0257527	0.0152343	2.91708e-05	0.0965574	-0.151	0.83	0.338	-0.1995	-1.0985	0.1175	-0.2155		1.4	-0.161546	0.00567296	-0.00971677	-0.00479276	-0.00199089
	1.45	0.0520402	-0.0620855	0.0189914	0.0775729	0.00943959	-0.0350289	-0.141452	-0.141	-0.12	-0.062	0.5905	-0.6785	0.1475	-0.0555		1.45	-0.111593	0.00527497	0.00175501	-0.000596524	-0.00683126
	1.5	-0.0547856	-0.0765997	0.0402295	0.0592503	0.0630987	0.032064	-0.0765935	0.539	-0.15	-0.302	-0.0395	0.2315	0.4075	-0.1155		1.5	-0.126884	-0.00237879	-0.000185489	0.00228325	0.00351215	-0.13	0.136	-0.25	0.026	0.082
	1.55	-0.0555105	-0.000825805	0.0756081	0.0458738	-0.0845507	0.0255404	0.178166	0.279	1.01	-0.092	-0.0895	-0.9185	0.4575	0.2745		1.55	-0.119187	-0.00436876	0.0133409	-0.00495732	-0.00910738
	1.6	-0.0387482	-0.0187433	0.0982111	0.0568898	0.0862775	0.0413987	-0.0508838	-0.331	0.05	0.598	-0.0595	-0.8085	0.0875	0.7145		1.6	-0.0949079	-0.0070935	0.0185917	0.00347629	-0.00253831
	1.65	-0.0540608	-0.0536773	0.0330774	0.0807484	0.0818735	0.0260177	-0.108731	0.019	0.55	-0.112	-0.0895	-0.1485	0.3475	0.4045		1.65	-0.101003	-0.00583829	0.00774773	-0.00092564	0.00328165
	1.7	-0.0224389	-0.0431671	-0.0189532	0.097975	0.0833802	0.00390094	0.0174806	0.219	0.52	0.568	0.6805	-0.2285	0.5075	0.2245		1.7	-0.158602	0.00478513	-0.00138403	0.00425795	-0.0084159
	1.75	0.0061024	-0.0382623	-0.0270335	0.0689456	0.0530159	-0.00506247	-0.0286799	0.879	-0.38	0.158	-0.4095	-0.1785	0.7675	-0.5655		1.75	-0.116449	7.04146e-05	0.000156952	-0.00471048	-0.00683126
	1.8	-0.0731789	-0.0432672	0.0139685	0.0439909	0.00793297	-0.0840359	-0.0584798	0.249	0.17	0.098	-0.0095	-0.0585	0.6275	-0.0555		1.8	-0.0265649	-0.00574644	0.0143112	0.00215983	-0.000348622
	1.85	-0.0884915	0.0388128	-0.0535675	0.0848513	-0.0481599	0.0289348	-0.0162146	0.969	0.34	-0.132	-0.5995	0.3315	0.5675	0.1245		1.85	-0.0255834	0.00022349	-0.0183349	-0.00598581	0.00342571
	1.9	0.00293114	0.0146893	-0.0316196	0.0697605	0.107023	-0.068814	0.0202074	0.269	0.8	0.568	-0.0895	-0.1785	0.8875	-0.0555		1.9	-0.00714166	0.00653018	0.00283941	-0.00894786	0.00699837
	1.95	0.0203277	0.0473211	0.0438875	0.0977502	-0.117928	0.0255934	0.0801967	0.089	-0.22	0.278	-0.4995	-0.6185	0.7275	-0.4255		1.95	-0.0164917	-0.00394015	-0.0027538	-6.17093e-05	0.00521204
	2	0.0225023	-0.0278522	0.0686198	0.0233921	-0.0371499	-0.0180567	-0.0606223	-0.021	0.45	0.118	0.5905	-0.6085	0.4875	-0.3455		2	0.0828458	-0.00862425	-0.0066348	-0.0110871	-0.00222138	-0.13	-0.224	-0.25	-0.404	0.152
	2.05	-0.0064014	0.0475213	-0.0496911	0.0864812	0.0268237	0.04596	0.0422165	-0.081	0.07	0.248	-0.6195	-0.2785	0.5575	0.2945		2.05	-0.029716	0.0037136	-0.0146251	0.00401111	-0.00366197
	2.1	-0.0124721	-0.0687921	0.0300746	0.0775167	-0.00423594	0.0216156	-0.0814627	-0.171	0.08	0.128	-0.9595	-1.0085	0.8575	0.9345		2.1	-0.0566813	0.000376565	-0.0101734	-0.00343515	-0.0015299
	2.15	0.0861992	0.151923	0.074407	0.00917251	0.0576516	0.0424064	-0.0354969	-0.021	0.46	0.228	-0.1795	-0.2485	0.6475	-0.0955		2.15	-0.0234654	0.0034993	-0.0131412	-0.00162501	-0.00268237
	2.2	0.043342	-0.133856	-0.0418292	0.0898816	-0.0525639	0.0382695	-0.0144617	0.709	0.17	0.128	-0.2995	0.1015	0.5575	-0.1955		2.2	-0.0907753	0.00524435	-0.00612114	0.00351743	-0.00616859
	2.25	-0.110056	-0.0815045	0.00801751	0.108176	-0.0860573	0.041823	0.0032624	0.079	0.83	0.248	-1.0795	0.7215	0.2475	0.2745		2.25	-0.0555965	0.00634649	0.00820432	0.00322946	-0.0025095
	2.3	0.0974345	0.0177923	-0.0297088	0.0895163	0.100996	0.0204488	-0.0516629	0.659	-0.51	0.058	0.0405	-0.7885	0.8875	0.1145		2.3	-0.143879	-0.00528721	-0.0159949	0.00635606	-0.00455513
	2.35	0.0588358	0.0456195	0.0202472	0.0691704	0.143182	0.0671751	-0.0115401	-0.091	-0.14	0.668	-0.9095	-0.4085	0.6475	0.2445		2.35	-0.160306	0.00395852	-0.0117143	0.000678803	0.00235968
	2.4	-0.00676383	0.0864593	0.125455	0.0733014	0.034241	0.0444749	0.231144	-0.541	0.59	0.348	0.2205	0.1015	0.6575	0.0645		2.4	-0.148942	0.000988865	0.00643504	0.0063972	-0.00801254
	2.45	0.0633661	0.0954681	0.0955359	0.104663	0.120814	0.0653188	0.131032	-0.181	0.45	-0.012	-0.6095	-0.2285	0.7575	0.3945		2.45	-0.0359666	0.0065608	-0.0216451	0.00841304	0.0103405
	2.5	0.148718	1.68702	3.18478	1.20222	0.305318	3.0243	1.17208	0.369	0.22	0.268	0.0205	-0.4285	0.7475	0.1245		2.5	-0.0384978	0.000927635	0.00575016	-0.00553327	0.00333928	0.27	-0.324	-0.11	-0.114	-0.338
	2.55	5.54728	8.11999	3.77742	1.94012	4.44564	3.97124	6.99747	0.419	0.57	3.008	0.6005	-0.1785	2.9075	0.1845		2.55	-0.0221224	0.00484636	-0.0109724	-0.00808392	0.00630689
	2.6	5.40131	7.89337	3.58896	1.99304	6.45085	3.62448	6.45756	5.599	5.63	5.508	8.4905	2.7915	3.7275	2.0745		2.6	-0.0128756	-0.00645059	-0.00235428	-0.00100792	-0.0101446
	2.65	4.99584	7.406	3.34758	1.88872	6.40808	3.67216	6.11711	9.589	10.36	7.498	14.1305	8.4115	7.4775	3.5545		2.65	0.163483	-0.00406261	0.00141257	-0.00351743	-0.0190186
	2.7	4.66277	7.12712	3.27082	1.86489	6.35222	3.54895	5.99985	12.389	12.05	11.028	19.4505	15.1915	8.0075	6.5045		2.7	0.253109	-0.00176649	0.000156952	0.00203641	0.00503917
	2.75	4.5708	6.66968	3.10152	1.80048	6.3258	3.27655	5.62862	13.969	17.09	13.458	21.6405	18.8615	12.1275	8.4245		2.75	0.196751	0.00160117	-0.0332311	0.0085776	-0.000694362
	2.8	4.3519	6.45857	2.87412	1.75066	5.94891	3.23847	5.58538	17.109	22.59	17.658	24.4605	22.8615	14.6375	10.6245		2.8	0.235494	-0.00528721	-0.00612114	0.00903013	-0.00922263
	2.85	3.77853	6.20292	2.67512	1.72056	6.14349	3.13064	5.68822	21.829	24.95	21.578	27.1905	26.6015	14.7275	10.4245		2.85	0.281108	0.00545866	0.00923165	-0.00347629	-0.00259594
	2.9	3.83933	6.01284	2.48709	1.71418	5.96931	3.43222	5.26265	23.909	27.34	27.518	29.3305	27.5715	16.6975	10.8745		2.9	0.295055	-0.00498106	0.0148249	-0.0136789	-0.0105192
	2.95	3.65694	5.86079	2.28885	1.62622	5.91773	3.35393	5.17169	26.359	27.96	30.468	30.6305	29.7015	19.7375	14.4945		2.95	0.315821	0.00401975	-0.00549333	0.00717885	-0.00380603
	3	3.37642	5.66059	2.13603	1.64957	5.46806	3.34942	5.00068	27.759	31.38	31.788	31.5605	31.0615	21.1175	16.5545		3	0.298568	-0.000358196	-0.00754798	0.00754911	-0.0108937	0.14	-0.454	0.05	0.106	-0.278
	3.05	3.28735	5.54668	2.06849	1.6018	5.51048	3.12507	5.01685	28.759	33.88	33.548	32.9605	32.5315	24.2575	19.0345		3.05	0.185024	0.00429529	-0.00463723	-0.00294148	-0.0102599
	3.1	3.25754	5.33888	1.46946	1.63448	5.21808	3.0348	4.77631	29.259	36.11	33.688	35.1905	33.4315	26.0575	20.1545		3.1	0.146643	0.00224408	0.00460869	0.00964723	-0.000377434
	3.15	3.12942	5.09684	1.25675	1.59607	4.95894	2.95997	4.6016	29.319	37.1	34.678	36.1505	34.7615	27.9075	22.7345		3.15	0.113582	-0.00504229	-0.00760505	-0.00578011	0.00184107
	3.2	2.95609	5.10595	0.995725	1.51539	4.71672	2.90847	4.51512	29.669	36.87	35.078	38.2405	35.4415	29.9075	23.8245		3.2	0.0613046	0.00821401	-0.00891774	-0.00339401	0.00751698
	3.25	2.95111	5.15	0.771169	1.51985	4.53986	2.82987	4.7876	30.979	36.74	35.798	41.1305	36.4915	31.5775	25.4745		3.25	0.117766	-0.00666489	0.00677748	-0.0068086	0.00754579
	3.3	2.83885	4.96782	0.343459	1.47315	4.6641	2.71965	4.29659	32.029	36.72	36.368	41.9505	38.5915	33.4075	27.6345		3.3	0.12536	0.00913246	-0.00497967	0.0119099	-0.00818541
	3.35	2.79535	5.02968	0.0473271	1.39843	4.20644	2.66693	4.33106	32.809	36.31	37.218	41.7705	37.8315	34.9375	28.1545		3.35	0.117508	-0.00455245	-0.0141114	0.0126093	0.00449175
	3.4	2.78919	4.71577	-0.0253956	1.39876	4.00768	2.65601	4.013	35.139	38.16	36.958	42.0805	39.6815	37.6775	30.4045		3.4	0.12412	-0.0034197	0.0310908	0.00664404	-0.00389246
	3.45	2.76192	4.68875	-0.231498	1.37119	3.82097	2.52516	3.57769	36.249	37.56	37.268	42.7905	41.2715	38.5375	31.4345		3.45	0.083724	-0.00354216	0.00352429	-0.00162501	0.0159876
	3.5	2.6049	4.93519	-0.42204	1.30589	3.33352	2.5084	3.82914	37.419	37.88	38.178	42.8505	40.9915	39.9175	32.8145		3.5	0.0960702	0.00873447	0.00700578	-0.00335287	0.0053561	0.01	-0.664	-0.16	-0.014	-0.218
																	3.55	0.0859969	-0.0015828	0.00369551	-0.0113751	-0.0112106
																	3.6	0.102682	-0.00103173	0.0149961	-0.000761082	0.00109196
																	3.65	0.0965351	-0.00406261	-0.00583577	-0.0101409	-0.0089057
																	3.7	0.0847571	0.000805175	-0.00594992	-0.00944153	-0.00467038
																	3.75	0.0873917	0.00665264	0.0123707	0.00586239	0.00394432
																	3.8	0.0937456	-0.0062669	0.00192623	-0.00886558	0.00982191
																	3.85	0.0880632	-0.00112357	-0.00634943	0.000431965	-0.00328742
																	3.9	0.0872884	-0.000511271	0.0165371	-0.000596524	0.00307997
																	3.95	0.0950887	-0.00559337	-0.0025255	-0.00372313	0.00342571
																	4	0.0887348	0.00291761	-0.000128415	0.00425795	-0.0093955	0.16	-0.554	0.1	-0.324	0.082
																	4.05	0.0985497	-0.0021951	0.0050082	-6.17093e-05	0.00524085
																	4.1	0.0973616	0.0037136	9.98787e-05	-0.00697316	-0.00158753
																	4.15	0.102166	0.00604034	0.00660626	-0.000267407	-0.0103751
																	4.2	0.102166	0.00150932	-0.00412356	0.00627378	-0.00657195
																	4.25	0.0829491	0.00138686	-0.00052793	0.00684974	-0.0106056
																	4.3	0.0748389	0.00313192	0.00991653	0.00154273	-0.0049585
																	4.35	0.0927641	0.00212162	-0.0159949	0.00162501	0.00866945
																	4.4	0.098653	0.00417283	0.0050082	0.000308547	0.00146652
																	4.45	0.0910077	-0.0110122	-0.0206749	-0.00446364	-0.000780798
																	4.5	0.0866168	0.00304007	-0.0185061	-0.00779595	0.000198801	0.29	-0.574	-0.06	-0.004	-0.758
																	4.55	0.097155	0.00034595	-0.00206892	0.00754911	-0.0132563
																	4.6	0.0952953	-0.0030217	-0.0106299	-0.0115396	-0.0081566
																	4.65	0.0877016	-0.00736904	0.00283941	-0.0050396	-0.00942431
																	4.7	0.0820193	-0.00436876	0.000898908	0.00545099	-0.00729225
																	4.75	0.0945204	-2.14305e-05	-0.00674895	0.00141932	-0.00098248
																	4.8	0.103819	0.00184609	0.00118428	-0.014584	0.00446294
																	4.85	0.0864618	0.00726495	-0.000128415	-0.00602695	-0.00328742
																	4.9	0.0762853	-0.00265432	-0.00052793	0.00384655	-0.0044687
																	4.95	0.0963284	0.00230531	0.0185346	-0.0140903	0.00431888
																	5	0.0934873	0.00294823	-0.0121139	-0.00351743	-0.0034891	0.42	-0.454	-0.25	0.006	-1.128
																	5.05	0.0998928	-0.00234817	-0.00201184	0.00553327	0.0036274
																	5.1	0.0847571	-0.00984885	0.0231005	0.00170729	-0.0123631
																	5.15	0.0937456	0.0059485	0.00666334	0.00199527	0.00218681
																	5.2	0.0915243	-0.00167464	0.000556467	-0.0189036	0.00509679
																	5.25	0.0978782	0.00414221	-0.0163944	-0.000431965	-0.00458394
																	5.3	0.0958119	0.00377483	0.00341014	-0.00141932	-0.01559
																	5.35	0.089613	0.00040718	0.00843262	0.00343515	0.00426125
																	5.4	0.0965867	0.00836709	0.0132268	-0.00977065	-0.000406245
																	5.45	0.0949853	0.00377483	0.0159663	-0.0128561	0.0114066
																	5.5	0.0970516	0.00147871	-0.00389527	0.00565669	-0.00302811	-0.13	-0.554	0.2	1.126	-0.218
																	5.55	0.101804	-0.00430753	-0.000242563	-0.0101409	-0.00147228
																	5.6	0.102011	-0.0017971	-0.0109724	-6.17093e-05	-0.00438226
																	5.65	0.0830008	0.00631588	-0.00149818	-0.00981179	-0.00709056
																	5.7	0.0900779	0.002887	-1.42684e-05	-0.00750797	-0.0113547
																	5.75	0.101804	0.00160117	0.00626382	-0.0156536	-0.00132822
																	5.8	0.0963801	0.00760171	0.000214026	0.00647948	-0.0029993
																	5.85	0.0916793	-0.00975701	0.0174502	-0.0144194	-0.00193327
																	5.9	0.098808	0.00469328	-0.00446601	-0.00738455	-0.0042382
																	5.95	0.0865135	0.002887	-0.00241136	0.000596524	0.00495273
																	6	0.0874433	-0.0074915	0.00529357	-0.00273578	0.00227324	-0.26	-0.664	0.18	0.976	0.222
																	6.05	0.0913693	0.00221347	-0.00423771	-0.00257122	-0.00887689
																	6.1	0.0905944	-0.000694961	-0.00235428	0.00096678	-0.00363316
																	6.15	0.0890447	-0.00501168	-0.0211315	0.0026535	-0.00204851
																	6.2	0.0948304	0.0119797	-0.00760505	0.0046282	-0.0039789
																	6.25	0.0849121	-0.00311355	-0.00144111	0.00434022	-0.00302811
																	6.3	0.070603	-0.0074915	-0.00954555	-0.00421681	-0.00723462
																	6.35	0.0832591	-0.00136849	0.00409503	-0.00401111	-0.00210614
																	6.4	0.0862036	-0.00470553	-0.000413783	0.000185128	-0.00389246
																	6.45	0.0998412	0.00221347	0.0162517	-0.00355857	-0.00106891
																	6.5	0.0847055	-0.00204202	-0.00178355	-0.0207138	0.000976717	0.01	-0.454	-0.18	0.216	-0.338
																	6.55	0.0888897	-0.00752211	0.00420917	-0.00294148	-0.0057076
																	6.6	0.0870301	0.00496882	0.00575016	-0.00808392	0.00132246
																	6.65	0.087495	-0.00201141	0.00940287	-0.00960609	-0.00469919
																	6.7	0.0810895	-0.00164403	-0.010687	-0.00405225	-0.00657195
																	6.75	0.101701	-0.00195018	-0.000185489	0.00499846	-0.00737868
																	6.8	0.0832591	0.00328499	-0.00212599	-0.00734341	0.00397314
																	6.85	0.0843439	0.00383606	-0.0133124	-0.00931811	0.00705599
																	6.9	0.0971033	-0.00112357	-0.0161661	0.00425795	-0.00524661
																	6.95	0.0828975	-0.00222571	-0.00731968	0.00092564	-0.0135732
																	7	0.0855837	0.00359114	0.00335307	0.00676746	0.00696955	-0.28	-0.364	-0.11	-0.524	-0.278
																	7.05	0.0901812	0.00506066	-0.00475137	0.00935925	-0.0121614
																	7.1	0.0795914	-0.00718535	-0.0127417	0.00610923	-0.00181802
																	7.15	0.0973099	0.00172363	-0.0108582	-0.0114574	0.000458106
																	7.2	0.092919	0.00542804	0.00129842	0.00487504	-0.00213495
																	7.25	0.0972066	-0.00130726	-0.00429478	0.00125476	-0.000896044
																	7.3	0.0924025	-0.0111653	-0.00406649	0.000185128	-0.000435057
																	7.35	0.0894063	-0.00899163	0.00957409	-0.00454592	-0.0100582
																	7.4	0.0842406	0.000192875	-0.00600699	-0.0157359	-0.0076668
																	7.45	0.100719	-0.00596075	-0.0233003	-0.00347629	0.0118964
																	7.5	0.0990663	0.00352991	-0.00269673	-0.0101409	-0.00308574	0.29	-0.474	-0.44	-1.244	0.152
																	7.55	0.101598	0.00129502	-0.0229578	-0.00944153	0.00218681
																	7.6	0.104439	-0.00540967	-0.00600699	-0.00721999	-0.00948194
																	7.65	0.102166	-0.00556275	-0.0131983	-0.0152011	-0.000262187
																	7.7	0.105627	0.00570358	-0.00532211	-0.00401111	-0.0110666
																	7.75	0.0926091	0.011	-0.0142827	0.00195413	-0.00366197
																	7.8	0.0902845	-0.00311355	-0.00315331	-0.0010902	-0.00106891
																	7.85	0.0959152	0.00169301	-0.0126846	-0.0126504	-0.00628384
																	7.9	0.101752	0.00689757	-0.00121281	-0.00742569	0.00140889
																	7.95	0.0935906	0.00141748	-0.00492259	-0.00697316	0.00454937
																	8	0.0842922	-0.00495045	-0.00606407	-0.0087833	-0.00867521	0.14	-0.134	-0.21	-0.404	-0.648
																	8.05	0.100358	0.0016624	0.00586431	0.00553327	-0.00639908
																	8.1	0.0893547	0.002887	0.00654919	-0.00368199	0.000746224
																	8.15	0.0882699	0.00319315	-0.0244417	-0.0100998	0.00195632
																	8.2	0.07799	-0.00338908	-0.0256403	-0.0139669	-0.00279762
																	8.25	0.0966384	0.00294823	-0.00309624	0.00495732	0.0103117
																	8.3	0.0900779	-0.000296966	-0.00868945	-0.012239	-0.00132822
																	8.35	0.0917309	-0.00136849	-0.0110865	-0.00721999	0.00872707
																	8.4	0.105265	0.00297884	-0.0125134	0.00466934	-0.000751986
																	8.45	0.103767	-0.00213387	-0.0229578	0.00479276	-0.00432464
																	8.5	0.081606	0.00389729	-0.0295213	-0.00767253	-0.00158753	-0.26	-0.244	-0.25	-0.544	-0.708
																	8.55	0.083414	-0.00987947	0.00386673	0.00322946	-0.00487206
																	8.6	0.10449	0.00239716	-0.00475137	-0.00800165	-0.0061974
																	8.65	0.0750455	0.00882631	-0.0154812	-0.0147897	0.00276304
																	8.7	0.102579	-0.00195018	-0.00366698	-0.0115396	0.0011784
																	8.75	0.0887864	0.00454021	-0.00617821	-0.00495732	-0.0020197
																	8.8	0.0834657	0.00564235	0.0013555	0.00339401	-0.000636739
																	8.85	0.0737024	-0.00360339	-0.0185061	-0.00368199	-0.00798373
																	8.9	0.105059	-0.00133788	-0.0156524	-0.00578011	0.0016682
																	8.95	0.0918342	0.00215224	0.00843262	0.000473105	-0.00164515
																	9	0.105007	0.014735	-0.0268959	-0.0105934	0.00181226	0.01	-0.034	1.64e-14	-0.084	-0.338
																	9.05	0.0856353	-0.0028074	0.011058	0.0124447	-0.00418058
																	9.1	0.0883732	-0.00323601	0.00375259	0.00141932	0.00270542
																	9.15	0.0917826	-0.00479737	0.00198331	-0.00466934	-0.00541948
																	9.2	0.0827425	0.00790786	-0.00412356	-0.00746683	-0.00147228
																	9.25	0.10852	0.0112143	0.0060926	-0.00347629	-0.000348622
																	9.3	0.0849121	0.00548927	0.00620675	-0.00684974	-0.0029993
																	9.35	0.0883732	0.00368299	-0.0204466	-0.00520416	-0.00236544
																	9.4	0.0934356	-0.000725576	-0.0204466	-0.00573897	0.00112078
																	9.45	0.0826908	0.00946923	-0.0178783	-0.0135966	-0.00553473
																	9.5	0.106298	-0.00375646	-0.0244988	-0.0165587	0.00858301	-0.15	-0.574	-0.28	0.086	-1.358
																	9.55	0.105782	-0.0021951	0.00580723	0.00508074	-0.00314336
																	9.6	0.0898196	0.0047239	-0.0167368	0.00656176	-0.00170277
																	9.65	0.111619	-0.000296966	4.28052e-05	-0.00339401	-0.00184683
																	9.7	0.0923508	-0.00400138	0.00426625	-0.00158387	-0.00729225
																	9.75	0.0895613	0.00052964	-0.0155953	0.00146045	0.00492392
																	9.8	0.101391	-0.000113276	0.00272526	-0.000719942	-0.00031981
																	9.85	0.0958119	-0.00675674	-0.0200471	-0.00886558	0.00492392
																	9.9	0.0784549	0.00747925	-0.00429478	-0.00421681	0.000429295
																	9.95	0.0957602	0.00625465	0.0110009	-0.0063972	-0.00786848
																	10	0.110948	-0.000327581	-0.00737676	-0.00512188	0.00120721	-0.28	-0.454	-0.24	-0.164	-1.228
																	10.05	0.0909044	-0.00348093	-0.016851	0.0028592	0.00198513
																	10.1	0.0877533	-0.000909266	-0.00269673	-0.014008	0.00161058
																	10.15	0.0984464	-0.0083181	0.000784761	-0.000473105	0.0113489
																	10.2	0.102941	0.00558112	-0.0201612	-0.000555384	-0.0147545
																	10.25	0.0825359	-0.00332785	-0.0239852	-0.00664404	0.00233087
																	10.3	0.105782	-0.00308293	0.00757651	-0.0163118	-0.00132822
																	10.35	0.0745806	0.00221347	-0.0154241	-0.00800165	-0.00585166
																	10.4	0.0726693	-0.00736904	-0.00674895	-0.0151188	0.00244611
																	10.45	0.104955	-0.00439938	0.0232147	0.00754911	0.0105134
																	10.5	0.0768019	0.00230531	-0.00486552	-0.00429908	2.59305e-05	-0.28	-0.454	0.39	-0.144	-0.458
																	10.55	0.0919892	0.0016624	-0.00286795	0.000678803	-0.00227901
																	10.6	0.102786	0.00261146	0.00848969	-0.0161473	-0.00167396
																	10.65	0.0897163	0.00398914	0.0175073	-0.00602695	-0.00879046
																	10.7	0.0889414	-0.00360339	-0.0128558	-6.17093e-05	-0.00112654
																	10.75	0.0911627	0.00319315	-0.0275237	-0.0116219	0.0024173
																	10.8	0.0881149	0.00487697	0.0022116	-0.010182	0.00570184
																	10.85	0.100254	0.00215224	-0.0119426	-0.00684974	0.00518323
																	10.9	0.0918859	0.00120317	-0.0170793	-0.0087833	-0.000435057
																	10.95	0.07799	-0.000572501	0.00820432	-0.00738455	0.00503917
																	11	0.0989113	0.00209101	0.0041521	-0.0133086	-0.00204851	-0.13	-0.474	-0.22	1.096	-0.108
																	11.05	0.0897163	-5.20455e-05	-0.00560748	-0.0196441	0.00279186
																	11.1	0.0888897	0.00190732	-0.0128558	0.00610923	-0.000175751
																	11.15	0.106453	0.00405037	0.00369551	-0.0121567	0.0038867
																	11.2	0.0931257	-0.000970496	-0.0159378	0.00594467	0.00129365
																	11.25	0.095037	-0.00222571	-0.0138261	-0.000349686	0.00495273
																	11.3	0.0883732	-0.000694961	0.00318185	0.0115808	-0.00481444
																	11.35	0.0987047	-0.00142972	0.00814725	-0.00796051	0.00155295
																	11.4	0.0893547	-0.00724658	-0.00463723	-0.00643834	0.00691193
																	11.45	0.0913693	-0.00409323	0.00289648	0.00853646	-0.00585166
																	11.5	0.0990146	0.00276454	0.019619	-0.00615037	-0.00997174	-0.02	0.416	-0.22	-0.194	-0.048
																	11.55	0.101236	0.00365237	0.0103731	-0.00351743	-0.00438226
																	11.6	0.0999961	0.00052964	-0.00794749	0.00471048	-0.00481444
																	11.65	0.081916	0.00255023	-0.00452308	-0.0133909	-0.00031981
																	11.7	0.0822776	-0.00657305	0.00198331	-0.0242106	-0.00510256
																	11.75	0.102062	0.0114592	0.015738	-0.0215366	-0.00608215
																	11.8	0.0843955	0.0006521	-0.0225012	-0.0236347	0.0043765
																	11.85	0.0956569	-0.00152157	-0.00258258	-0.0179163	-0.00340266
																	11.9	0.107848	0.0059485	0.00352429	-0.0271727	0.00345453
																	11.95	0.0960185	0.00674449	-0.0074909	-0.0283246	-0.0139189
																	12	0.0874433	-0.0058689	0.0223015	-0.0391854	-0.00671601	-0.13	-0.474	0.12	-0.024	-0.518
																	12.05	0.0944171	0.00380545	0.0115717	-0.0210429	0.00112078
																	12.1	0.0959152	0.00340745	-0.01297	-0.0301347	-0.00187564
																	12.15	0.085687	0.000743945	-0.000927445	-0.0222359	-0.00219257
																	12.2	0.0991179	0.00481574	-0.0046943	-0.0124036	-0.00328742
																	12.25	0.095037	-0.00381769	-0.0114861	-0.0207961	-0.0066872
																	12.3	0.100306	0.00919369	0.00209745	-0.0317803	0.00400195
																	12.35	0.0868751	0.00405037	-0.0149675	-0.0219891	-0.000780798
																	12.4	0.0972583	-0.00782826	0.00449454	-0.0400494	-0.00233663
																	12.45	0.0897163	0.00218285	0.00249697	-0.0230999	-0.0015299
																	12.5	0.0993246	-0.00384831	-0.00144111	-0.018122	-0.00392127	0.14	0.086	0.01	-0.634	-0.668
																	12.55	0.0916793	-0.0105836	-0.0036099	-0.0376633	0.00423244
																	12.6	0.0927124	0.000621485	0.0137975	-0.0339607	-0.00233663
																	12.65	0.0827942	0.00230531	-0.0119997	-0.0174637	-0.00262475
																	12.7	0.0916276	0.00956107	0.00780481	-0.0271727	-0.00484325
																	12.75	0.100099	-0.000572501	0.00472284	-0.0252391	-0.00196208
																	12.8	0.104852	0.00052964	-0.00206892	-0.0298468	-0.0115852
																	12.85	0.0972066	0.00022349	0.00272526	-0.0151188	-0.0174052
																	12.9	0.0860486	0.00567296	0.00238282	-0.0300113	0.00541372
																	12.95	0.0905428	-0.0046443	-0.00617821	-0.0300113	-0.00115535
																	13	0.101081	0.00218285	0.0155668	-0.0350303	-0.00256712	-0.01	-0.344	-0.32	0.216	-0.498
																	13.05	0.0903878	0.00362176	0.00592138	-0.0289417	-0.00308574
																	13.1	0.105317	0.00466267	-0.0194193	-0.0481127	0.00748817
																	13.15	0.0872367	0.00300946	-0.00458015	-0.0222359	0.000285236
																	13.2	0.0936422	-0.00773642	-0.00886067	-0.0200555	0.0145758
																	13.25	0.0962768	-0.00969578	-0.00178355	-0.015777	0.01593
																	13.3	0.0966384	-0.00384831	-0.00406649	-0.0220714	0.00126483
																	13.35	0.0943655	-0.00109296	0.000727688	-0.0307518	-0.000953668
																	13.4	0.0751488	-0.00516475	0.00877506	-0.0230587	0.00408838
																	13.45	0.0886831	0.00083579	0.00426625	-0.0157359	-0.000579116
																	13.5	0.102269	-0.000878651	-0.000242563	-0.0139669	0.00365621	0.29	-0.454	0.3	-0.014	-0.118
																	13.55	0.0861002	-0.0021951	-0.00475137	-0.0314923	-0.00516018
																	13.6	0.0924541	-0.000817421	0.0128844	-0.0301347	-0.00366197
																	13.65	0.0822776	0.00692818	-0.0192481	-0.0223182	0.0048663
																	13.7	0.0953469	0.0041116	-0.000870372	-0.022853	-0.0074363
																	13.75	0.0942105	-0.0138288	0.00164086	-0.028448	-0.00441107
																	13.8	0.114564	0.00796909	-0.00743383	-0.026679	0.0109168
																	13.85	0.0976199	-0.00418507	-0.0134266	-0.0307107	-0.00181802
																	13.9	0.0915243	-0.000664346	0.00694871	-0.0373753	-0.0034891
																	13.95	0.0880632	0.00212162	-0.0158807	-0.0293531	-0.00464157
																	14	0.0973616	-0.0048586	-0.00332453	-0.0282835	-0.000290998	0.01	-0.264	0.15	-0.404	-0.818
																	14.05	0.0862552	-0.00247063	-0.010687	-0.0324797	0.00169701
																	14.1	0.0870301	0.0122552	-0.0157666	-0.031986	0.00310878
																	14.15	0.110224	9.18451e-06	0.0151673	-0.0291474	0.00359858
																	14.2	0.0962251	0.00438713	-0.0153671	-0.0229764	0.00178345
																	14.25	0.095037	0.00111133	0.00597845	-0.0261442	0.00279186
																	14.3	0.0945721	0.00111133	-0.00298209	-0.0327265	-0.00207732
																	14.35	0.104749	0.00561173	-0.00138403	-0.0390209	-0.0138325
																	14.4	0.0940038	0.00322376	-0.0111436	-0.0289005	0.00973548
																	14.45	0.0976715	0.00414221	-0.0158236	-0.0292297	-0.00513137
																	14.5	0.0908527	-0.00467491	-0.0077192	-0.0217834	0.00454937	-0.13	-0.134	0.26	-0.344	-0.068
																	14.55	0.0988597	-0.00296047	-0.00760505	-0.0212897	0.0061052
																	14.6	0.089458	0.00469328	0.0082614	-0.0161473	0.00449175
																	14.65	0.103251	0.00034595	-0.00583577	-0.0288183	-0.000780798
																	14.7	0.0865135	-0.00498106	-0.00897482	-0.0411601	0.00212919
																	14.75	0.0768535	-0.00366462	-0.00600699	-0.0268436	0.00305116
																	14.8	0.0971033	0.00138686	-0.0138261	-0.0399259	-0.000780798
																	14.85	0.103664	-0.000970496	-0.0116573	-0.0275018	-0.00285524
																	14.9	0.104749	0.0140309	0.0011272	-0.0354829	-0.00242307
																	14.95	0.0826392	-0.00874671	-0.00235428	-0.0294765	-0.00550592
																	15	0.0764403	-0.0185129	-0.0218164	-0.0243752	-0.00879046	-0.12	-0.474	0.08	-0.214	0.642
																	15.05	0.10418	0.00582604	-0.00520796	-0.0217834	-0.00674482
																	15.1	0.0928157	-0.0099407	-0.0178783	-0.0333025	-0.0147257
																	15.15	0.0889414	0.00928554	0.0114004	-0.027255	0.0051256
																	15.2	0.100358	0.00558112	-0.00594992	-0.0244986	0.00601877
																	15.25	0.0980331	-0.00743027	-0.0229578	-0.0216188	-0.00210614
																	15.3	0.0911627	-0.00366462	-0.00823286	-0.0139257	0.00328165
																	15.35	0.0936939	0.0041116	-0.00612114	-0.0353595	-0.00213495
																	15.4	0.0857903	-0.00608321	-0.00737676	-0.0335493	0.00558659
																	15.45	0.108158	0.00356053	-0.00669187	-0.0169701	0.00743054
																	15.5	0.0897679	0.00193793	0.0052365	-0.0212074	-0.00648552	0.27	-0.224	-0.07	0.216	0.642
																	15.55	0.100461	-0.003634	-0.00486552	-0.0356063	0.00400195
																	15.6	0.101959	-0.000694961	0.00192623	-0.0288183	-0.00968362
																	15.65	0.0776801	0.00132563	-0.0101163	-0.0219891	-0.00403652
																	15.7	0.0883215	-0.00837933	0.00546479	-0.0227296	-0.0076668
																	15.75	0.0970516	-0.00663428	-0.00452308	-0.0228942	0.00454937
																	15.8	0.0837757	-5.20455e-05	-0.00497967	-0.0308752	0.00639332
																	15.85	0.0958119	0.00233593	-0.00412356	-0.0240049	-0.00415177
																	15.9	0.0991179	-0.00596075	0.00215453	-0.0197264	-0.00602453
																	15.95	0.103044	-0.0118388	-0.0175929	-0.0153245	0.000659788
																	16	0.0884248	0.0122246	-0.000185489	-0.0256917	-0.00360435	0.27	-0.244	-0.03	-0.294	-0.228
																	16.05	0.0897679	-0.00651182	-0.0191339	-0.0321506	0.00259017
																	16.1	0.115493	0.012347	-0.0074909	-0.021948	-0.00714819
																	16.15	0.102372	0.00273392	-0.000927445	-0.0331379	0.000112366
																	16.2	0.110793	0.00827524	0.0022116	-0.0291885	0.00440531
																	16.25	0.0852221	0.00551989	-0.00868945	-0.024622	-0.00207732
																	16.3	0.0899746	0.00484636	-0.00703432	-0.0328499	-0.00138584
																	16.35	0.101907	0.00417283	-0.00532211	-0.0336727	-0.0130834
																	16.4	0.100771	-0.00978762	-0.0248413	-0.0310809	0.00558659
																	16.45	0.100048	0.00401975	-0.036256	-0.0164764	0.00760341
																	16.5	0.0862552	0.000682715	-0.00743383	-0.0261031	-0.00461276	0.29	-0.374	-0.15	0.216	-0.278
																	16.55	0.107641	-0.0110735	-0.0199329	-0.0304227	0.00558659
																	16.6	0.0815544	-0.00338908	-0.00686309	-0.0265145	0.000947906
																	16.65	0.0916276	0.00408098	-0.0134836	-0.0330968	0.00397314
																	16.7	0.109243	0.00515251	-0.0119997	-0.0352772	-0.00337385
																	16.75	0.0861519	-0.00247063	-0.00811871	-0.0159004	0.00204275
																	16.8	0.0937456	-0.00390954	-7.13419e-05	-0.0312866	0.00673906
																	16.85	0.0864102	0.000988865	-0.00994507	-0.0185745	-0.00576522
																	16.9	0.0975682	-0.00476676	0.00426625	-0.0325208	0.00109196
																	16.95	0.083569	-0.00436876	0.00552187	-0.0358531	-0.00282643
																	17	0.101184	-0.00473614	-0.0147392	-0.0382392	-0.00291286	0.54	-0.224	0.38	-0.194	-0.228
																	17.05	0.10604	0.00824463	-0.00789042	-0.0221948	0.00325284
																	17.1	0.111826	0.00150932	0.000784761	-0.0199733	-0.00268237
																	17.15	0.0921958	-0.00204202	-0.00811871	-0.030505	-0.0102887
																	17.2	0.0991696	0.00457082	-0.0232432	-0.0275841	-0.00161634
																	17.25	0.0980331	0.00343807	-0.01999	-0.0237581	0.00509679
																	17.3	0.104594	0.0034993	-0.016109	-0.0260208	0.000976717
																	17.35	0.0888897	0.0128675	-0.0107441	-0.0198087	-0.00435345
																	17.4	0.111671	-0.00136849	-0.0206178	-0.016641	-0.00683126
																	17.45	0.102889	0.00359114	-0.0321467	-0.0188214	0.000659788
																	17.5	0.101959	-0.0028074	-0.00754798	-0.0349892	-0.00314336	0.39	-0.094	0.23	1.326	0.512
																	17.55	0.1079	0.00101948	-0.00988799	-0.0192327	-0.000780798
																	17.6	0.101236	0.00251962	-0.0334023	-0.0228119	-0.00412296
																	17.65	0.0821743	0.00821401	-0.00315331	-0.0333025	0.0006886
																	17.7	0.0966384	0.00659141	-0.00366698	-0.0173403	0.00348334
																	17.75	0.121434	-0.000327581	0.00295356	-0.0220714	-0.00492969
																	17.8	0.0903362	-0.00629751	-0.00549333	-0.0321094	0.0109456
																	17.85	0.0822776	0.00484636	-0.0122851	-0.025198	0.00815084
																	17.9	0.101236	-0.00577706	0.00158379	-0.0224828	0.00152414
																	17.95	0.0937972	0.000988865	-0.0139402	-0.0275841	-0.00847353
																	18	0.0834657	-0.00360339	0.00420917	-0.0205904	0.00210037	-0.13	-0.204	0.06	0.216	-0.028
																	18.05	0.104129	-0.000358196	-0.00132696	-0.0134732	-0.00409415
																	18.1	0.103664	0.000560255	-0.00914604	-0.0300936	0.00163939
																	18.15	0.0880632	-0.0017971	-0.0190198	-0.0366348	-0.00248069
																	18.2	0.0960702	0.00499943	0.00158379	-0.0187802	0.00322403
																	18.25	0.0815544	-0.0052566	-0.0108582	-0.0171758	-0.00481444
																	18.3	0.0997895	-0.00938963	-0.0210744	-0.0244986	-0.000809609
																	18.35	0.0908527	0.00763233	-0.0127987	-0.0225651	-0.00596691
																	18.4	0.0891997	-0.00305232	-0.0175929	-0.0389386	0.00846776
																	18.45	0.101029	-0.0017971	-0.00811871	-0.0303404	-0.000953668
																	18.5	0.0973099	0.0016624	0.0167083	-0.0383626	0.000314048	-0.01	-0.244	-0.02	0.506	0.512
																	18.55	0.0915759	-0.000143891	4.28052e-05	-0.0402962	0.00472224
																	18.6	0.0790748	-0.000970496	-0.00286795	-0.0184922	0.00307997
																	18.65	0.0864618	-0.0042463	-0.0215881	-0.0342075	-0.00936669
																	18.7	0.085687	0.00686695	-0.0127417	-0.0373753	0.0131065
																	18.75	0.09669	0.00674449	-0.00292502	-0.00261236	-0.0116428
																	18.8	0.0905428	-0.00981824	-0.00532211	-0.0330556	-0.000175751
																	18.85	0.0859453	-0.00537906	-0.00891774	-0.0303816	0.00987954
																	18.9	0.0847055	0.00282577	-0.00760505	-0.0275429	-0.00596691
																	18.95	0.0854804	-0.00816503	-0.0231861	-0.0289005	-0.00896333
																	19	0.105007	0.00190732	-0.026154	-0.0161061	0.0132505	0.12	-0.324	0.36	-0.184	0.082
																	19.05	0.102837	0.00475451	-0.0116002	-0.0344955	-0.000896044
																	19.1	0.0893547	0.00671388	-0.0123422	-0.0342898	-0.00265356
																	19.15	0.0697248	-0.00338908	-0.0272954	-0.0271315	-0.000751986
																	19.2	0.0891997	-0.00473614	-0.0217022	-0.0271315	0.00259017
																	19.25	0.107435	0.00028472	-0.00823286	-0.0266379	0.00887113
																	19.3	0.078145	-5.20455e-05	-0.00326746	-0.0224005	-0.00455513
																	19.35	0.0807795	-0.00320539	-0.00897482	-0.0179986	-0.00746512
																	19.4	0.0862036	-0.000786806	-0.00806164	-0.022853	0.00469343
																	19.45	0.0960185	0.00010103	-0.00988799	-0.0287771	-0.00855996
																	19.5	0.0981365	0.00809155	-0.00606407	-0.0277075	0.00380027	-0.01	-0.094	0.16	-0.554	0.082
																	19.55	0.0895613	-0.0042463	-0.0178783	-0.0222359	0.00342571
																	19.6	0.0947271	-0.00446061	-0.0422487	-0.0282423	0.00221562
																	19.65	0.0831041	-0.00834872	0.00107013	-0.01841	-0.00547711
																	19.7	0.0993762	0.00705064	-0.00903189	-0.0232233	-0.00181802
																	19.75	0.0795914	-0.010155	-0.0313476	-0.0186157	0.000602165
																	19.8	0.0850671	-0.00442999	-0.0283228	-0.0112517	-0.00418058
																	19.85	0.0915243	0.00181547	-0.0330599	-0.0240461	-0.0054483
																	19.9	0.097	0.00610157	-0.0236998	-0.0236347	-0.00732106
																	19.95	0.0934356	-0.00247063	-0.0375116	-0.0100175	-0.00403652
																	20	0.0948304	0.000254105	-0.00218306	-0.0244575	-0.0037484	-0.15	-0.134	0.06	-0.484	-0.548
																	20.05	0.0902328	-0.0100019	-0.0177071	-0.0293942	-0.00827184
																	20.1	0.107796	-0.0150534	-0.00714846	-0.0235113	-0.00204851
																	20.15	0.0861519	0.00322376	0.00186916	-0.014296	-0.00596691
																	20.2	0.0931257	-0.0068792	-0.00526504	-0.0150365	-0.000809609
																	20.25	0.101546	-0.00390954	-0.0192481	-0.0123624	0.00106315
																	20.3	0.0950887	0.00346868	-0.0163944	-0.0312044	-0.00049268
																	20.35	0.0935389	-0.00470553	-0.0174217	-0.0213309	-0.00501612
																	20.4	0.096845	-0.00491983	-0.0100021	-0.0116631	-0.00155871
																	20.45	0.095192	-0.00326662	-0.00794749	-0.0250746	0.0116947
																	20.5	0.0985497	0.00646895	-0.00840408	-0.0295588	-0.00014694	0.11	-0.344	0.45	-0.014	-0.278
																	20.55	0.079643	-0.00589952	-0.0158236	-0.0220302	-0.00135703
																	20.6	0.106505	0.00123379	-0.00435186	-0.0270493	0.00639332
																	20.65	0.0922991	-0.00124603	-0.0206749	-0.0162707	-0.00395009
																	20.7	0.0953469	0.00683634	-0.0161661	-0.0247454	0.00604758
																	20.75	0.120504	-0.000878651	-0.0173646	-0.0207549	-0.00677363
																	20.8	0.116682	0.00147871	-0.0151388	-0.0207961	-0.00691769
																	20.85	0.106763	-0.00442999	-0.0210744	-0.0081662	0.000890282
																	20.9	0.0869784	-0.00228694	0.00380966	-0.0282012	-0.00441107
																	20.95	0.0922991	-0.00155218	-0.00823286	-0.0149954	0.00259017
																	21	0.102631	0.00928554	-0.00400942	-0.0214543	0.0014377	0.12	-0.574	-0.05	-0.244	0.082
																	21.05	0.0917826	-0.00923655	-0.00583577	-0.0308752	-0.00420939
																	21.1	0.0919892	-0.000327581	-0.0189627	-0.0317803	0.0107727
																	21.15	0.105214	-0.00651182	-0.0163944	-0.0183277	-0.00420939
																	21.2	0.111412	-0.0126654	9.98787e-05	-0.025198	0.00394432
																	21.25	0.104697	0.00267269	-0.0202183	-0.0226473	-0.00219257
																	21.3	0.0865135	0.00619342	0.0082614	-0.0203847	0.00135127
																	21.35	0.0909561	-0.0110122	-0.0154812	-0.0282835	0.00380027
																	21.4	0.0898712	-0.003634	-0.00492259	-0.0251568	-0.0176933
																	21.45	0.0995829	-0.00345031	-0.0189056	-0.0379512	0.000371671
																	21.5	0.0975682	-0.00345031	0.000955982	-0.032562	-0.00178921	-0.01	-0.914	0.1	0.216	-0.548
																	21.55	0.0875467	0.000315335	-0.0159378	-0.0197264	-0.0020197
																	21.6	0.0891997	-0.00430753	-0.00766212	-0.0366348	-0.00302811
																	21.65	0.092919	0.00163178	-0.00366698	-0.0277486	-0.00150109
																	21.7	0.0919375	0.0071731	-0.0088036	-0.0477425	0.00627807
																	21.75	0.100358	-0.00571583	0.00215453	-0.0182454	-0.000809609
																	21.8	0.0948304	0.000805175	-0.00874652	-0.0289828	0.00970667
																	21.85	0.102321	-0.00645059	0.00831847	-0.021372	-0.00916501
																	21.9	0.0806762	-0.00804257	-0.000470857	-0.0216188	0.00763222
																	21.95	0.110793	-0.00133788	-0.00212599	-0.0321506	-0.000896044
																	22	0.0778867	-0.00436876	-0.00874652	-0.0315746	0.00356977	-0.01	-0.344	0.48	0.016	-0.598
																	22.05	0.110844	-0.00813441	-0.00549333	-0.0179986	-0.00138584
																	22.1	0.0902845	0.00046841	-0.011429	-0.030793	0.00699837
																	22.15	0.0889414	-0.00865487	-0.00960263	-0.0259796	-0.0123343
																	22.2	0.0905944	-0.000143891	-0.0222159	-0.0282012	0.00296473
																	22.25	0.0925574	-0.00103173	0.0155668	-0.0254448	-2.88117e-06
																	22.3	0.091266	0.00444836	0.00597845	-0.037005	-0.00518899
																	22.35	0.108313	0.002489	0.0188771	-0.0186979	-0.00124179
																	22.4	0.0981365	-0.00997131	0.00226867	-0.0402139	0.00342571
																	22.45	0.0883215	-0.000970496	-0.00440893	-0.0269258	-0.00259594
																	22.5	0.0987563	0.00040718	-0.00138403	-0.0336727	-0.0109513	0.27	-0.574	0.27	0.316	0.202
																	22.55	0.0960702	0.000254105	-0.00840408	-0.0342898	-0.00683126
																	22.6	0.0964318	-0.0107673	-0.00400942	-0.0274195	0.00322403
																	22.65	0.105059	0.00570358	-0.00480845	-0.0274607	-0.0034891
																	22.7	0.0974649	0.00028472	0.0125419	-0.039638	0.00293591
																	22.75	0.0841373	-0.00271555	-0.0191339	-0.0268024	0.00336809
																	22.8	0.089303	-0.00926717	-0.0250125	-0.0283246	-0.00481444
																	22.85	0.094882	0.00631588	-0.0088036	-0.00759025	-0.00155871
																	22.9	0.0902328	0.00245839	-0.00526504	-0.0105523	0.00256136
																	22.95	0.102579	-0.0100938	-0.00766212	-0.0198087	0.00446294
																	23	0.0998412	-0.00357277	-0.00235428	-0.025198	-0.00196208	-0.01	-0.574	0.14	-0.094	-0.338
																	23.05	0.10759	-0.00394015	-0.00606407	-0.0287771	-0.00516018
																	23.1	0.0897679	-0.000480656	-0.0198188	-0.0129384	-0.0012706
																	23.15	0.0770085	-0.00323601	-0.0192481	-0.0316569	-0.00749393
																	23.2	0.109604	-0.00544029	0.00569309	-0.0161473	-0.0100582
																	23.25	0.101546	0.00169301	-0.00560748	-0.0264322	-0.00314336
																	23.3	0.0790232	0.00071333	0.00266819	-0.0236758	-0.00475681
																	23.35	0.0884248	0.00824463	-0.0118856	-0.0165587	0.00959142
																	23.4	0.109398	3.97995e-05	-0.00115574	-0.0176694	0.000400483
																	23.45	0.0857903	-0.0161555	-0.00178355	-0.026679	0.00391551
																	23.5	0.0991696	-0.00430753	-0.0116573	-0.0311221	0.00696955	-0.15	-0.694	-0.27	-0.174	0.142
																	23.55	0.0913177	-0.00553214	-0.0293501	-0.0321506	0.000342859
																	23.6	0.0935906	0.000805175	-0.00395234	-0.0213309	-0.00233663
																	23.65	0.100151	-0.00161341	-0.0166797	-0.0214131	-0.00642789
																	23.7	0.0932806	-0.0101244	0.00837554	-0.0206315	-3.16929e-05
																	23.75	0.0992213	-0.00960393	-0.0174217	-0.0207138	-0.00245188
																	23.8	0.104749	-0.0046443	-0.00246843	-0.0185745	0.00630689
																	23.85	0.0927124	0.000805175	0.00295356	-0.027255	0.00777628
																	23.9	0.0884765	-0.00326662	0.00375259	-0.0275841	0.00342571
																	23.95	0.0854287	0.00209101	-0.00212599	-0.0228119	-0.00141466
																	24	0.0963284	-0.00482799	-0.00412356	-0.0236347	0.00938974	0.27	-0.344	1	-0.484	0.272
																	24.05	0.0990146	-0.00544029	0.00192623	-0.0215366	-0.00403652
																	24.1	0.0982914	-0.0108898	-0.0113719	-0.0219891	-0.000838421
																	24.15	0.0877533	0.00389729	-0.0235286	-0.0257328	-0.00305692
																	24.2	0.0971033	0.00010103	-0.00891774	-0.0215366	-0.00403652
																	24.25	0.0975682	-0.00825687	-0.00903189	-0.0149954	-0.00608215
																	24.3	0.0855837	0.00163178	-0.000756225	-0.0360588	-0.00599572
																	24.35	0.0824326	0.00108071	0.00107013	-0.0245809	-0.0123055
																	24.4	0.0793848	-0.0135839	-0.00440893	-0.0256094	-0.00613978
																	24.45	0.0822259	-0.00504229	-0.00246843	-0.0340019	-0.00513137
																	24.5	0.0931773	-0.000205121	-0.0185632	-0.0256505	-0.00314336	0.27	-0.474	1.64e-14	-0.484	-0.028
																	24.55	0.101443	-0.004032	0.00124135	-0.0165587	-0.0059381
																	24.6	0.0977232	-0.00837933	-0.0138831	-0.0252391	-0.00858877
																	24.65	0.09669	-0.00507291	-0.0237569	-0.0256094	-0.000953668
																	24.7	0.0831558	-0.00228694	-0.0149105	-0.0179574	-0.0015299
																	24.75	0.0828975	-0.00660366	-0.0126275	-0.0210429	-0.0107785
																	24.8	0.0936422	-0.00136849	-0.00840408	-0.0247454	-0.00556354
																	24.85	0.0859453	0.00153994	0.00626382	-0.0301347	-0.00772442
																	24.9	0.0918342	0.00343807	-0.00378112	-0.0156536	-0.00441107
																	24.95	0.0918342	-0.000939881	-0.013769	-0.0238815	-0.00253831
																	25	0.0965867	0.00114194	0.00255404	-0.02491	0.00630689	0.14	-0.694	-0.24	-0.484	-0.338
																	25.05	0.0768535	0.00178486	0.000156952	-0.0165587	-0.00723462
																	25.1	0.0857903	0.00365237	-0.0126275	-0.0147074	-0.00467038
																	25.15	0.115597	0.000499025	0.00940287	-0.0168878	0.00578827
																	25.2	0.0995829	-0.0127267	-0.0105729	-0.0122802	-0.00530424
																	25.25	0.0924025	0.00046841	-0.0088036	-0.0270904	-0.0089057
																	25.3	0.113737	0.00928554	-0.00400942	-0.0304227	0.00717124
																	25.35	0.098808	-0.00834872	-0.0108582	-0.0200555	-0.0115564
																	25.4	0.0993762	-0.00498106	-0.0199329	-0.0200967	-8.93163e-05
																	25.45	0.0873917	0.0022747	-0.00435186	-0.0158182	-0.00406533
																	25.5	0.0862552	-0.00433815	0.0201898	-0.034043	-0.0152731	0.01	-0.344	-0.23	-0.074	-0.128
																	25.55	0.0866168	-0.00684858	-0.016109	-0.0231821	-0.000953668
																	25.6	0.0949853	-0.0151759	-0.01297	-0.0276252	-0.0100582
																	25.65	0.105937	-0.00614444	-0.0150246	-0.0356474	0.000630977
																	25.7	0.0937972	0.00236654	-0.0113148	-0.0144606	-0.0132275
																	25.75	0.0768019	-0.00776703	-0.0121709	-0.0205904	-0.007177
																	25.8	0.0955019	-0.00446061	0.00831847	-0.0192739	0.00204275
																	25.85	0.091266	-0.000205121	-0.00429478	-0.0143371	-0.00579404
																	25.9	0.0975682	0.00352991	-0.0118856	-0.0318626	-0.00599572
																	25.95	0.0979815	-0.000878651	-0.0217022	-0.0280366	-0.00360435
																	26	0.0761303	0.00267269	-0.013769	-0.0292708	-0.00907857	-0.26	-0.224	-0.3	0.016	-0.428
																	26.05	0.0996345	-0.00455245	0.0102019	-0.0292708	-0.00504493
																	26.1	0.091111	0.00640772	-0.00789042	-0.0135555	-0.00945312
																	26.15	0.0941072	-0.000327581	-0.012228	-0.0350303	-0.000607927
																	26.2	0.0916793	3.97995e-05	-0.0147963	-0.0167232	-0.00443989
																	26.25	0.0940038	0.00147871	0.00963116	-0.0195207	-0.00631265
																	26.3	0.0943138	-0.0015828	0.0161946	-0.0273372	-0.00464157
																	26.35	0.0958635	-0.00142972	0.000784761	-0.0180397	-0.00271118
																	26.4	0.0884248	-5.20455e-05	-0.00891774	-0.0253625	-0.00294168
																	26.45	0.101339	-0.00537906	-7.13419e-05	-0.0227296	-0.00965481
																	26.5	0.100926	0.000499025	-0.00960263	-0.0134732	-0.0119597	0.14	-0.474	-0.05	0.116	0.232
																	26.55	0.0966384	0.00322376	-0.0038382	-0.0295176	-0.00807016
																	26.6	0.0878049	0.00144809	-0.0186202	-0.00952381	-0.0076668
																	26.65	0.101856	0.00123379	-0.00846115	-0.0240461	-0.00395009
																	26.7	0.0931257	0.00417283	-0.0116573	-0.0189448	-0.000924856
																	26.75	0.0890447	0.000988865	0.00289648	-0.0233056	0.00276304
																	26.8	0.0877533	-0.00326662	0.00660626	-0.0117042	0.00178345
																	26.85	0.0916276	-0.000939881	9.98787e-05	-0.0261031	-0.010087
																	26.9	0.107745	-0.00593013	-0.0108012	-0.0181631	-0.0163967
																	26.95	0.10883	-0.00877733	-0.00440893	-0.019891	-0.00711938
																	27	0.0920409	0.00193793	0.00791896	-0.0233878	-0.00441107	-0.26	-0.244	0.55	0.016	-0.098
																	27.05	0.104335	-0.00244002	-0.00526504	-0.00940039	-0.0076668
																	27.1	0.0900262	0.0075711	-0.0077192	-0.0238404	-0.00138584
																	27.15	0.101236	0.00184609	0.00563601	-0.0189448	-0.00150109
																	27.2	0.0815027	0.00132563	-0.0107441	-0.0159827	0.00235968
																	27.25	0.0937456	0.0107244	-0.0116002	-0.0161473	-2.88117e-06
																	27.3	0.091421	-0.0121756	-0.00269673	-0.0297233	-0.00812779
																	27.35	0.0845505	0.00515251	0.00358137	-0.0190682	-0.00467038
																	27.4	0.107486	-0.00390954	-0.0178212	-0.0223594	-0.00210614
																	27.45	0.103767	-0.0074915	-0.0210173	-0.0276664	-0.007177
																	27.5	0.0979815	0.00622403	-0.026211	-0.0188625	-0.00049268	-0.13	-0.324	0.42	-0.244	-0.708
																	27.55	0.0858936	-0.00452184	-0.00903189	-0.0247043	-0.00271118
																	27.6	0.0925058	0.00640772	-0.0171934	-0.00865988	-0.00132822
																	27.65	0.1048	-0.00372585	-0.00840408	-0.0228942	-0.0102022
																	27.7	0.0872884	-0.00534844	-0.0194193	-0.0221537	-0.0157053
																	27.75	0.0966384	0.00129502	-0.00594992	-0.0369228	0.0026478
																	27.8	0.0891997	-0.00596075	0.00301063	-0.0164353	-0.00124179
																	27.85	0.0969483	0.00637711	-0.0205607	-0.0325208	0.010571
																	27.9	0.0881665	-0.00602198	-0.00680602	-0.0211252	-0.0100005
																	27.95	0.105678	0.00282577	-0.00497967	-0.0220714	-0.00740749
																	28	0.0975682	0.00313192	-0.0107441	-0.0236758	-0.00674482	0.01	-0.414	-0.17	-0.614	0.132
																	28.05	0.0974132	-0.00776703	0.0153956	-0.0233056	-0.000780798
																	28.1	0.0906978	0.00340745	0.00774773	-0.023141	0.00400195
																	28.15	0.0898712	-0.00764457	-0.013027	-0.0347835	-0.00268237
																	28.2	0.0990146	0.00291761	0.00243989	-0.0229764	0.00420363
																	28.25	0.0922475	-0.00421569	-0.00994507	-0.0189448	-0.0169154
																	28.3	0.089613	-0.0144717	-0.0038382	-0.0179163	0.00472224
																	28.35	0.097	-0.00632813	-0.0179354	-0.0211663	-0.00533305
																	28.4	0.102579	-0.00394015	-0.00372405	-0.0238404	-0.00106891
																	28.45	0.09669	0.00395852	-0.00269673	-0.0191916	-0.00781086
																	28.5	0.105059	0.00524435	-0.00874652	-0.0277898	-0.0151002	0.39	-0.574	-0.22	-0.134	0.032
																	28.55	0.0947271	-0.00259309	0.0252693	-0.0186568	-0.00769561
																	28.6	0.0995829	0.0018767	-0.00321039	-0.0251157	-0.00760917
																	28.65	0.0885798	-0.000786806	-0.0393379	-0.0259385	-0.00150109
																	28.7	0.0905428	0.00034595	0.00672041	-0.00475162	-0.00305692
																	28.75	0.0838273	-0.010553	0.0022116	-0.0295999	0.00443412
																	28.8	0.104955	-0.00433815	-0.0131412	-0.0235113	-0.00553473
																	28.85	0.0978265	-0.00387892	-0.0217022	-0.024622	0.000947906
																	28.9	0.0934873	-0.00519537	-0.0106299	-0.0200967	-0.00556354
																	28.95	0.0982398	-0.00222571	-0.00109867	-0.0236758	-0.00377722
																	29	0.102321	-0.00446061	0.00820432	-0.0126916	-0.00533305	0.14	-0.664	-0.14	-0.444	0.132
																	29.05	0.0957602	-0.000848036	-0.0178212	-0.0284069	-0.00858877
																	29.1	0.089303	-0.00387892	0.0052365	-0.0179163	-0.00426702
																	29.15	0.0898712	0.000376565	-0.0123992	-0.0282012	-0.00242307
																	29.2	0.0870817	-0.0117164	-0.00652065	-0.0356886	-0.0109801
																	29.25	0.0883732	-0.00675674	0.000271099	-0.0236347	-0.0124784
																	29.3	0.100099	-0.0100325	-0.00908896	-0.0305461	-0.0144952
																	29.35	0.102217	-0.0134002	-0.0267247	-0.0248277	-0.00311455
																	29.4	0.105265	-0.00314416	0.0126561	-0.0189448	-0.00504493
																	29.45	0.0992213	0.00551989	-0.0118856	-0.0293531	-0.0112683
																	29.5	0.0952953	0.00438713	-0.0233574	-0.0263499	-0.00346029	-0.13	-0.664	0.11	-0.554	0.132
																	29.55	0.0990146	0.000927635	-0.00343868	-0.0218657	-0.00305692
																	29.6	0.105885	-0.00326662	0.000727688	-0.0204669	-0.00703294
																	29.65	0.0846022	-0.00387892	-0.0150246	-0.0273784	-0.0106056
																	29.7	0.0960702	-0.00874671	-0.00184062	-0.0229764	-0.00879046
																	29.75	0.0915759	-0.00746088	0.00403795	-0.0271727	-0.00830066
																	29.8	0.0981881	-0.00237879	-0.000813298	-0.0192739	-0.00213495
																	29.85	0.0982398	0.00144809	0.0041521	-0.0284069	-0.00147228
																	29.9	0.0850154	0.00052964	-0.0229008	-0.0370873	0.000947906
																	29.95	0.082071	0.0010501	-0.00720554	-0.0183277	-0.000233375
																	30	0.0906461	0.00702003	-0.0126846	-0.0245809	-0.00930907	-0.41	-0.664	0.25	-0.444	0.132

## Sheet: Fig. 2
	Fig. 2c																				Fig. 2d
	time after wounding (s)	ΔF/F0																			time after wounding (s)	ΔF/F0												Ca2+ signal velocity at V (mm/s)			Ca2+ signal velocity at R (mm/s)
		wounded site (W)						leaflet vein (V)						tertiary pulvinus (P)								rachilla (R)											leaflet 1	1.0513			basipetal	acropetal
		leaflet 1	leaflet 2	leaflet 3	leaflet 4	leaflet 5	leaflet 6	leaflet 1	leaflet 2	leaflet 3	leaflet 4	leaflet 5	leaflet 6	leaflet 1	leaflet 2	leaflet 3	leaflet 4	leaflet 5	leaflet 6			leaf 1	leaf 2	leaf 3	leaf 4	leaf 5	leaf 6	leaf 7	leaf 8	leaf 9	leaf 10		leaflet 2	1.16667		leaf 1	2.68667	2.17091
	-24														0.0633117						-33.8333										-0.0314125		leaflet 3	1.03		leaf 2	2	1.0725
	-23.8333														-0.0332315						-33.6667										0.0129627		leaflet 4	1.02333		leaf 3	1.818	0.828571
	-23.6667														-0.0318124						-33.5										-0.0193842		leaflet 5	1.56429		leaf 4	5.775	4.44
	-23.5														-0.0023861						-33.3333										-0.00673296		leaflet 6	2.05091		leaf 5	1.70182	2.84
	-23.3333														0.0457812						-33.1667										-0.0148796					leaf 6	4.605	4.425
	-23.1667														-0.0416629						-33										0.0594465					leaf 7	3.47	2.93
	-23														0.0303793						-32.8333										-0.00184497					leaf 8	3.576	2.30571
	-22.8333														0.029795						-32.6667										-0.00299509					leaf 9	2.87143	2.9
	-22.6667														-0.0326472						-32.5										-0.0225949					leaf 10	2.58	2.61429
	-22.5														0.000368698						-32.3333										-0.0489038
	-22.3333														-0.0900389						-32.1667										0.00797891
	-22.1667														-0.00589221						-32										-0.00601414
	-22													0.00425488	0.000744353						-31.8333										0.0313646
	-21.8333													0.00687589	-0.0121949						-31.6667										0.00783515
	-21.6667								0.126198					-0.0227381	-0.00777049						-31.5										0.0209177
	-21.5								-0.00181698					0.0107904	-0.0854476						-31.3333										-0.0127711
	-21.3333								0.0140403					0.00221254	0.0205288						-31.1667										-0.0106625
	-21.1667								-0.0887017					-0.0013956	-0.00622613						-31										-0.0245118
	-21								-0.0733399					-0.0402001	-0.00388872		0.0734819				-30.8333										-0.0198155
	-20.8333								0.0236207					-0.00626319	-0.0591517		0.00305621				-30.6667										0.00242003
	-20.6667								-0.0292369					-0.0159303	0.0223654		-0.036896				-30.5										-0.050629
	-20.5								-0.0592996					0.0175642	0.0387272		-0.0375161				-30.3333										-0.0831676
	-20.3333								-0.0393129					0.0238954	-0.010734		0.0318023				-30.1667										-0.0271475
	-20.1667								-0.12884					-0.000850977	-0.050303		-0.0339283				-30										-0.0445909
	-20								-0.0325405					-0.0177684	-0.0225045		-0.0892058				-29.8333										-0.0773212
	-19.8333								-0.0049554					-0.00326775	0.0482021		0.0333082				-29.6667										-0.0190488
	-19.6667								-0.138091					-0.0551773	0.0641465		-0.0341498				-29.5										-0.0498143
	-19.5								0.0987777					-0.0445912	-0.0590682		-0.00943438				-29.3333										-0.0498143
	-19.3333								-0.0488933					-0.0489822	-0.0677083		0.0684325				-29.1667										0.0125314
	-19.1667								-0.0176743					-0.0365239	-0.0359029		-0.0018603				-29										-0.0482329
	-19								-0.00264288					-0.0561985	-0.0212941		0.029499				-28.8333										0.00802684
	-18.8333								-0.0332012					-0.0700184	0.00546091		-0.131328				-28.6667										0.0117647
	-18.6667								-0.0123885		0.129604			-0.0412213	-0.0743031		-0.0354343				-28.5										0.019528
	-18.5							0.0602178	-0.138751		-0.0740851			-0.0360814	0.0282089		-0.00301191				-28.3333										-0.000982389
	-18.3333							0.0441453	-0.0308887		0.0287147			-0.0423446	-0.0540178		-0.0625858				-28.1667										0.0523541
	-18.1667							-0.00942975	0.00346878		0.00268641			-0.0437062	-0.00393046		-0.0400407				-28										-0.0447826
	-18							-0.00553338	-0.169475		-0.0413707			-0.0506161	-0.0476316		-0.00243611				-27.8333										-0.020726
	-17.8333							-0.0212812	-0.0277502		-0.0455495			-0.0449656	-0.0902058		-0.083492				-27.6667										-0.0739188
	-17.6667							-0.0681188	-0.0933267		0.0371918			-0.0446593	-0.0553534		0.0295876				-27.5								0.0629879		-0.0529292
	-17.5							0.00169113	0.0943178		0.0659662			-0.0737627	-0.000299133		-0.0997032				-27.3333								-0.0162889		-0.0647658
	-17.3333							0.0558344	0.061447		0.0952182			-0.0651848	-0.0228802		-0.0754307				-27.1667								-0.00359025		-0.0018929
	-17.1667							-0.0353244	0.00677238		0.100472			-0.00915651	0.0167723		-0.0336626				-27								-0.0129472		-0.0276746
	-17							-0.0197389	0.0173439		-0.0125963			-0.0695418	0.019861		0.00478363				-26.8333								-0.00878283		-0.0330897
	-16.8333							0.0134614	-0.0170135		0.0194018			-0.0477228	0.020988		-0.0539487				-26.6667								-0.0213787		-0.0142566
	-16.6667							0.0180883	-0.168979		0.148111			-0.0337668	-0.0269289		-0.0311379				-26.5								-0.0501178		-0.0726728
	-16.5							-0.105459	-0.0178394		-0.0894872			-0.070529	0.000744353		-0.0574921				-26.3333								-0.0528426		-0.00639751
	-16.3333							0.0633836	-0.0480674		0.0264462			0.00207638	0.0326333		-0.0180272				-26.1667								-0.00852577		0.00376183
	-16.1667							-0.0905229	-0.0903535		0.0633395			-0.04003	0.00187132	0.0232859	-0.0604598				-26								0.0298273		0.00601414
	-16							0.0291281	-0.0773043		-0.0289535			-0.0773368	-0.0447934	-0.0130707	0.0225451				-25.8333								-0.0319181		-0.00658919
	-15.8333							0.0137861	-0.17889		0.180706			-0.0671931	-0.0274715	0.00594894	-0.0657306				-25.6667								0.0121931		-0.0827842
	-15.6667							-0.0341067	-0.0470763		-0.0894872			-0.0589897	-0.0830267	0.00380732	-0.0222793				-25.5								-0.0111478		-0.0802923
	-15.5							-0.082649	-0.00594648		-0.0123575			-0.0408469	0.0217393	-0.0218921	0.0348142	0.0294028			-25.3333								-0.0221499		-0.283479
	-15.3333							-0.143611	-0.0905187		0.0233419			-0.0711417	-0.00806266	0.00192066	0.00363201	0.00591551			-25.1667								-0.00163661		-0.0467953
	-15.1667							-0.0280187	-0.194747		0.0615486			-0.0536796	-0.0366959	-0.033926	-0.0499181	-0.00813491			-25								-0.0268797		-0.0838385
	-15							-0.0983968	-0.182028		-0.0904424			-0.0554837	-0.0249254	-0.0875174	0.0270629	-0.0318843			-24.8333								-0.0215329		-0.06951
	-14.8333							-0.0816749	-0.0104063		0.0368336			-0.0467016	-0.0400768	-0.022555	-0.0463746	0.0165057			-24.6667								0.00401868		-0.101378
	-14.6667		0.0250561					-0.0817561	-0.00396432		-0.0141484			-0.0379195	-0.0576074	0.00870245	0.0528857	-0.0118048			-24.5								0.0101881		-0.028681
	-14.5		-0.0926604					-0.106677	0.02296	0.0566376	-0.0176109			-0.0895568	-0.06679	-0.0165381	0.0261328	0.0439775			-24.3333								0.00545821		-0.0983108
	-14.3333		-0.0827325					-0.0625178	-0.0110671	-0.0192523	0.0658468			-0.0828171	0.0136836	-0.00720672	-0.0842893	-0.020298			-24.1667				0.0494705				-0.00857718	0.0431316	-0.0032347
	-14.1667		0.140291					-0.123561	-0.0574827	-0.023058	-0.0524745			-0.0971135	-0.103813	-0.0274501	-0.0288789	-0.0659618			-24				-0.00691641				-0.0253888	0.0270165	-0.00821852
	-14		0.00200922					-0.123886	0.00875454	-0.0270875	0.0302668	-0.0242022		-0.0474164	-0.0121114	-0.0368834	-0.00770696	-0.00934073			-23.8333				-0.012222			0.00979431	-0.0232809	-0.019656	-0.0386486
	-13.8333		0.00803688					-0.12348	-0.0812686	-0.0537273	0.0276401	-0.0227384		-0.142215	-0.0341498	-0.0154672	-0.0577136	-0.0718861			-23.6667				0.0173493			0.0167977	-0.0323294	-0.0336521	-0.0417156
	-13.6667		-0.0884056					-0.104891	-0.0730096	0.0664876	0.0227449	0.0340587		-0.178739	-0.000173914	-0.00231159	-0.0146609	-0.00865918			-23.5				-0.0023923			0.00175834	-0.0451309	-0.0167006	-0.0397029
	-13.5		-0.0171375					-0.101644	-0.0827552	0.0129841	-0.00423855	-0.136625		-0.070529	-0.0485082	-0.0407078	0.0589538	0.00381843			-23.3333				-0.0452891			-0.0260758	-0.0144381	-0.000139404	0.00448065
	-13.3333		-0.272426					-0.0742069	-0.0768087	-0.398254	-0.0413707	0.152776	0.0426662	-0.0413575	-0.0204593	-0.0144984	0.0480578	-0.0030495	0.064609		-23.1667				0.01373			-0.0122934	-0.00554389	0.0653804	0.0128669
	-13.1667		-0.0235197					-0.0517216	-0.0368352	-0.138124	0.0233419	-0.00326925	-0.0436136	-0.0570495	-0.0929606	-0.0321413	-0.0877442	-0.0470881	-0.0393917		-23				-0.0219282		0.0370553	0.0100188	-0.0132042	-0.0524438	-0.0183779
	-13		-0.0699681					-0.0962051	-0.0318797	0.00940228	0.0348039	0.00229335	-0.11081	-0.0520457	-0.0460455	-0.0664072	-0.0485893	-0.00593298	-0.00500433		-22.8333				-0.00457209		0.0162933	0.00858218	-0.0261086	0.0710681	-0.061555
	-12.8333		-0.110389			0.0304238		-0.103998	-0.214404	-0.0761137	0.0471017	-0.108812	0.0621553	-0.00343795	-0.0381985	-0.0365265	-0.047039	-0.050391	-0.0766306		-22.6667				0.0430133		-0.0587023	0.0136552	-0.0148494	-0.0153065	-0.0337606
	-12.6667		-0.13379	0.00609994		-0.0567291		-0.0916593	-0.0503799	0.0873069	0.0792192	-0.0752903	0.00795128	-0.0934032	-0.112829	0.0356766	0.0399079	-0.0588318	-0.0279292		-22.5				0.0277547		-0.0357205	-0.00255146	-0.0332034	-0.0668302	-0.0851803
	-12.5		-0.109325	-0.0938352		0.0322838	0.103905	-0.0735575	-0.204493	-0.095366	0.066802	0.0668488	0.0416512	0.0377153	0.00688005	-0.0533535	-0.0309164	0.00229805	0.0843468		-22.3333				0.0290297		0.0411468	-0.0264798	0.00869714	-0.0347673	-0.0566671
	-12.3333		-0.0923059	0.106295		-0.0272353	0.118366	-0.218941	-0.0576478	-0.0201478	0.0238195	-0.153752	-0.0369142	-0.108312	0.00425046	-0.0387191	-0.0526642	0.017397	0.0124409		-22.1667				0.0587243		-7.25437e-05	0.0100188	-0.00790883	-0.0525553	-0.0168444
	-12.1667		-0.201513	-0.0530824		0.097117	-0.0610725	-0.0643036	-0.0396432	-0.108798	0.0370724	-0.102371	-0.174353	-0.105589	-0.0321463	0.0322093	-0.0427869	-0.0270086	0.0395035		-22				-0.022175		-0.0357205	-0.00214742	-0.0332548	-0.0132434	-0.0299748
	-12		-0.174211	0.00869565		-0.0758602	0.0108999	-0.107164	-0.0817641	0.000671592	0.0111635	0.0284961	0.0615463	-0.0586493	-0.0319794	-0.0218411	-0.00394206	0.025995	0.0607509		-21.8333				0.0147582		-0.0391155	-0.0232026	0.0112163	-0.016143	-0.0111417
	-11.8333		-0.293701	0.0258274		-0.11492	-0.0600865	-0.12072	-0.00925008	-0.175509	-0.0929497	-0.0190788	-0.0832008	-0.0918034	-0.0651205	-0.0016997	0.0202861	-0.0265368	-0.0542649		-21.6667				0.0282894		-0.0237508	0.0213769	0.00478985	0.00973039	0.0440637
	-11.6667		-0.256825	-0.0294614		-0.097117	-0.112012	-0.149374	-0.0964651	0.0917842	0.0287147	0.0732897	-0.11345	-0.0283546	-0.00505743	0.00752966	0.0347699	-0.0439949	0.0432497		-21.5				0.0631251		-0.0117376	-0.00268614	-0.0274453	-0.0159199	-0.0299748
	-11.5		-0.216759	-0.227255		-0.0328152	-0.15835	-0.0331327	-0.114139	-0.0396239	0.0523551	0.0412316	-0.194654	-0.0446252	-0.00835484	-0.00710474	-0.140231	0.00235047	-0.0962565		-21.3333				0.0480721		-0.022358	-0.0170521	-0.0363395	-0.0334848	-0.0360609
	-11.3333		-0.196194	-0.126282		-0.0992427	0.0279893	-0.0899547	-0.051371	-0.0304455	0.0463853	0.0498683	-0.119337	-0.0589557	0.0235341	-0.0089914	0.00659964	-0.128507	-0.0188711		-21.1667				-0.0381739		-0.0442081	0.000635994	-0.0623538	0.00337357	-0.0202468
	-11.1667		-0.151164	-0.00584036		-0.19357	0.0684121	-0.129162	-0.0272547	-0.0745467	0.0349233	0.0380111	-0.0775165	-0.0366601	-0.0788945	-0.0196485	0.00655534	-0.091284	-0.0317873		-21				-0.0487439		-0.0927834	-0.00605317	-0.06076	0.0927594	-0.026237
	-11		-0.33554	-0.00999351		-0.140428	0.0118859	-0.211148	-0.0427816	0.156257	0.0240583	-0.0499658	-0.188158	-0.0311458	0.00441742	-0.0258184	0.00403065	-0.0908646	-0.0605273		-20.8333				-0.0338143		-0.0495618	0.0311637	-0.0246176	0.024786	-0.0397029
	-10.8333		-0.0635859	-0.033355		0.0391922	0.048365	-0.203923	-0.320945	-0.0662637	0.0608322	0.0381575	-0.0241245	-0.0275376	-0.0849884	-0.028266	-0.0421668	-0.0585696	0.0144539		-20.6667				0.0486068		-0.024099	0.0379876	-0.0414807	0.0134107	-0.000599018
	-10.6667		-0.184494	-0.0655419		-0.0296267	-0.0282084	-0.191341	-0.131648	0.100963	-0.0989195	0.0933444	-0.087058	-0.0376813	-0.0265532	-0.0296427	-0.137972	0.0110009	-0.160278		-20.5				0.0257806		-0.0624891	0.0280661	0.00715479	-0.039061	-0.038409
	-10.5		-0.064295	-0.0873459	0.0425222	-0.189053	-0.0991948	-0.14564	-0.279815	0.0689501	-0.21939	-0.12023	-0.0269667	-0.0814555	0.0146436	0.011252	0.0111175	-0.0434182	0.0017613		-20.3333				-0.0153066		-0.049823	0.0262703	-0.0425603	-0.00387543	-0.00769139
	-10.3333		-0.038057	-0.0608696	-0.0244503	0.142819	0.0477077	-0.21683	-0.233399	-0.162525	-0.0336099	0.0245438	-0.00565048	-0.0634829	0.0224071	-0.00251555	-0.0133764	-0.0955306	0.0363723		-20.1667				-0.0058882		-0.0164819	0.00961474	0.0167688	-0.014024	-0.0181383
	-10.1667		-0.11358	0.06061	0.0435293	0.0389265	-0.207646	-0.244916	-0.200859	-0.0024625	-0.14023	-0.0871475	0.021553	-0.0614746	-0.0744283	-0.00771663	-0.0519555	-0.0476124	-0.0806564		-20				0.0706515		-0.0600081	0.0395588	-0.00760036	0.0540051	-0.034144
	-10		-0.0745775	-0.161583	-0.0813518	-0.0854258	-0.00980446	-0.20092	-0.111992	0.0358182	-0.0405349	-0.0170294	-0.101472	-0.0974198	-0.012487	-0.00904239	-0.0724188	0.0110533	-0.078308		-19.8333				-0.0137848		-0.0615315	0.0162141	0.00864573	-0.0372766	-0.00932071
	-9.83333		-0.106843	0.00817651	0.0524254	-0.102963	-0.105439	-0.141338	-0.121077	-0.0102977	-0.151215	-0.111886	0.0883438	-0.0878549	-0.077684	-0.0147534	-0.127608	-0.00236795	-0.117168		-19.6667				-0.0222161		-0.0536968	0.0100637	-0.0232295	0.00593861	-0.0504852
	-9.66667		-0.160738	0.0258274	-0.032675	-0.0362694	0.0812291	-0.0813502	-0.136439	-0.289456	-0.0346845	0.0961257	-0.0198613	-0.063585	-0.0653709	-0.00455519	-0.0139965	-0.0314649	0.0142861		-19.5				-0.0126332		-0.0604869	-0.00977935	-0.00441284	0.00236987	0.0138732
	-9.5		-0.350431	-0.0468527	-0.0440888	-0.0915371	0.052966	-0.252141	-0.190783	0.00783524	-0.0675184	-0.180394	-0.0168161	-0.0924842	-0.126269	-0.0417276	-0.0203304	0.00633492	-0.0590176		-19.3333	0.0159319			0.0407101		-0.0613574	-0.000441455	0.000574097	-0.0284663	-0.0189529
	-9.33333		-0.206122	-0.119273	-0.0424103	0.0176697	0.0720272	-0.282906	-0.0824248	-0.0100739	-0.123634	-0.0145408	-0.0557943	-0.0527265	0.00896702	-0.00659483	-0.0331311	-0.075189	0.0551595		-19.1667	0.0196388			0.0370497		-0.00703674	-0.0137749	0.00437856	-0.0194329	-0.0386486
	-9.16667		-0.192649	0.125503	0.0282549	0.00996413	-0.0778332	-0.356206	-0.102081	-0.0693978	-0.122202	0.0549917	-0.101066	-0.104296	-0.0300176	-0.0212802	-0.0592639	0.0143562	0.0155721		-19	-0.0123038			-0.00963087		-0.107191	0.00328472	0.0116276	0.0235035	-0.0336648
	-9		-0.185912	-0.0655419	0.0260728	-0.215358	0.147286	-0.369113	-0.16039	0.147974	0.0836368	0.0441593	0.0865167	-0.0503778	-0.0383237	-0.00236258	-0.0215263	-0.00960287	-0.0686349		-18.8333	-0.00362805			-0.006464		-0.054872	0.0226788	-0.0226126	0.00460033	-0.0697496
	-8.83333		-0.259662	0.0141467	-0.0103508	-0.239803	-0.033138	-0.256687	-0.10109	-0.0143273	0.0239389	-0.0426466	0.0134326	-0.0748519	-0.0229219	-0.00883843	-0.00642247	-0.0441522	0.0105958		-18.6667	-0.065226			0.0350344		-0.0175266	0.0212422	0.0146609	-0.027128	-0.00467234
	-8.66667	0.0681102	-0.194776	0.166775	-0.0378784	-0.0197954	0.0825437	-0.0858148	-0.0074331	-0.052608	-0.0122381	-0.0893432	-0.167451	-0.0458166	0.0265393	-0.0202094	-0.0686096	-0.0349251	-0.043082		-18.5	0.0455872			-0.0161291		-0.0648831	-0.00183316	0.00340174	0.0393398	-0.0964418
	-8.5	0.0371383	-0.141945	-0.0268657	0.032619	-0.0931314	0.0815578	-0.105134	-0.0464156	0.0528319	-0.0941436	0.0617254	-0.0547792	-0.074069	0.0778371	0.00100282	0.0115161	-0.0349251	-0.0566692		-18.3333	-0.0478744			0.0500051		-0.101358	0.0238012	-0.0122788	-0.0116263	-0.0387924
	-8.33333	-0.0278189	-0.317102	-0.0556781	-0.0862194	-0.269297	-0.0101331	-0.286397	0.00429468	0.0217148	0.00519372	0.0437201	-0.00219929	-0.0494928	-0.0265532	-0.0159772	-0.0412367	0.00827472	0.00970114		-18.1667	0.000157741			-0.0230387		-0.0418577	-0.0279164	-0.0164946	-0.0213846	-0.0489038
	-8.16667	-0.0325065	-0.197613	0.0839714	-0.018072	-0.199947	0.115736	-0.151322	-0.0640899	0.0586523	0.0688317	0.0264468	-0.0752834	-0.0736265	0.0325915	-0.0463168	0.0217035	-0.0210319	-0.0376583		-18	-0.0757158			0.0233951		-0.0540015	-0.0185336	-0.00765177	-0.0673878	-0.0789984
	-8	-0.047239	-0.293701	-0.174043	0.0651821	-0.115982	-0.0344525	-0.0786714	-0.144202	-0.100291	0.015223	0.0156143	0.0826594	-0.0629383	0.0109288	-0.000475915	-0.0592196	-0.0787016	-0.0353099		-17.8333	-0.0929884			0.00612126		-0.0917387	-0.0169623	-0.0164946	-0.0388379	-0.0164131
	-7.83333	0.00231591	-0.274554	-0.0826736	-0.0424103	-0.146008	0.00334118	-0.117797	-0.317972	0.0879785	-0.032416	-0.0515761	0.00612418	-0.0399619	0.0322994	-0.00215862	-0.071533	-0.0601424	-0.0370432		-17.6667	-0.0479533			0.0635775		-0.0313244	-0.0298917	-0.0175228	-0.0182619	-0.0158859
	-7.66667	-0.0832333	-0.185203	0.122388	0.067532	-0.295868	-0.100181	-0.0962863	-0.19293	-0.137452	-0.0857859	0.0719723	-0.0852309	-0.105521	-0.00230262	-0.0355577	-0.0427869	-0.0618725	-0.15027		-17.5	-0.0678287			0.053172		-0.0735883	0.020479	-0.0108393	-0.0700644	-0.025614
	-7.5	-0.0110773	-0.194421	-0.0548994	-0.102501	-0.0644347	0.0457359	-0.0937699	-0.124711	0.207746	-0.00101486	-0.0467454	-0.245813	-0.0763496	0.0491203	-0.00414726	-0.0687425	0.0147757	-0.0485616		-17.3333	-0.0836028			-0.0793022		-0.0826418	-0.0115751	-0.0153635	-0.0392283	-0.0468432
	-7.33333	-0.0758671	-0.219241	-0.101363	0.00391652	0.0203268	0.0454072	-0.0776974	-0.0713578	-0.220506	-0.0332517	0.0626037	-0.150195	-0.118694	-0.00898093	-0.000526906	-0.0493865	-0.00493687	-0.0174173		-17.1667	0.00993769			-0.0039963	0.0524653	-0.0188323	-0.0197906	0.0100338	-0.0340424	-0.0681203
	-7.16667	-0.00136723	-0.019974	-0.0510058	0.0980809	-0.179487	-0.100181	-0.106758	-0.119921	-0.114618	0.0127157	0.0848541	-0.284385	-0.0784941	-0.0615726	-0.0183227	-0.0846437	-0.0502337	-0.173474		-17	0.00276047			0.0732015	0.0144017	-0.0776798	-0.0152115	-0.0193736	0.0242284	0.0179466
	-7	0.134741	-0.0788323	0.149903	0.0104627	-0.0649661	0.00662759	-0.141582	0.0219689	-0.0705171	0.0531909	0.118376	-0.0890881	-0.0641977	-0.0119862	0.016759	-0.11525	-0.120643	-0.0572842		-16.8333	0.00954334			-0.000418138	-0.0648334	-0.10397	0.00903112	-0.0192708	-0.00197954	-0.0169881
	-6.83333	-0.0120818	-0.066777	0.0364698	0.0183517	-0.0612462	-0.0729035	-0.119989	0.00726792	0.0843967	0.0085368	-0.142773	-0.0935544	-0.0861869	0.0688213	-0.0121528	-0.0995704	-0.0918083	-0.0511896		-16.6667	-0.0448774			-0.0126332	0.0257978	-0.0585282	-0.0106323	-0.0480099	-0.0167006	-0.0490476
	-6.66667	-0.0788805	-0.205059	-0.0437378	-0.064231	-0.157699	-0.174454	-0.146127	0.00445986	-0.0729796	-0.0164169	0.069191	-0.0438166	-0.0761454	-0.0193323	-0.00363735	-0.0383133	0.0213814	-0.117392		-16.5	0.0264216			-0.0248072	0.0278314	-0.103317	-0.0240107	-0.0292447	-0.0215518	0.0124356
	-6.5	0.0714585	-0.249734	0.0979883	0.068707	-0.116514	0.01813	-0.116499	0.0204823	-0.057533	-0.0457883	-0.0416219	-0.0458467	-0.0858125	-0.0403272	-0.0421865	0.0482792	-0.0255407	-0.105371		-16.3333	-0.0821043			0.0437948	-0.0556629	-0.0625762	-0.0292632	-0.0037959	-0.011682	0.0484725
	-6.33333	-0.179162	-0.221723	-0.0574951	-0.101997	-0.16195	-0.10511	-0.170885	-0.0457549	0.0785762	0.0308638	-0.00766078	-0.108983	-0.084485	-0.0612387	-0.0212802	0.042654	-0.0282669	-0.0550477		-16.1667	-0.0448774			-0.00555917	0.0111019	-0.0691486	-0.0495103	-0.0140782	0.00995344	-0.00553492
	-6.16667	-0.0509222	-0.235906	0.0855289	0.0598109	-0.0301581	-0.00618941	-0.0785091	0.0317146	0.0530557	0.0102083	-0.126671	-0.0164101	-0.0837702	0.0168975	-0.0218921	0.0288347	-0.130709	0.00612262		-16	-0.0298919			-0.0199129	0.0454819	-0.0300186	-0.0297571	0.0236065	-0.00593861	-0.04023
	-6	-0.0909345	-0.161447	-0.055159	0.0430258	-0.151056	-0.0906502	-0.171454	-0.1148	0.0879785	-0.0435198	0.0937835	-0.133142	-0.0764518	0.0214054	-0.061665	-0.0120477	-0.068688	-0.0506863		-15.8333	-0.00473223			0.0620969	0.0106414	-0.120031	-0.00731019	0.0245319	-0.055901	-0.0368276
	-5.83333	-0.0361896	-0.0447938	-0.14549	0.0272478	0.0593862	0.00366983	-0.107732	-0.0483978	0.0528319	-0.0251328	-0.0209818	-0.160142	-0.0610661	-0.0421638	-0.0439712	-0.0954954	-0.132963	0.0119377		-15.6667	-0.0190078			0.0131953	0.0115239	-0.0706285	-0.0275124	-0.0261086	0.0351577	-0.0244639
	-5.66667	-0.105667	-0.169247	0.13355	0.0175124	-0.196227	0.0424495	-0.093851	-0.0117278	-0.0434296	-0.0246552	0.048258	-0.0389443	-0.0747839	-0.0391168	-0.0154163	-0.032068	-0.123055	-0.0975426		-15.5	-0.00583642			-0.0262878	0.00634393	-0.0703674	-0.0203743	-0.0187053	-0.0818859	-0.0199593
	-5.5	-0.215826	-0.20364	-0.0559377	0.0549432	-0.000664275	0.0496796	-0.1221	0.0673935	0.0582046	0.0614292	-0.113204	-0.17415	-0.0560624	-0.0581917	-0.061869	-0.128937	-0.0393289	-0.0166904		-15.3333	-0.137708			0.0249169	0.00757178	-0.0446869	-0.0107221	-0.022921	-0.0655477	0.015215
	-5.33333	-0.0961243	-0.177048	-0.0434783	-0.0481173	-0.114388	-0.0364244	-0.0560238	0.00099108	0.148869	-0.0119993	-0.0562604	-0.105938	-0.0926544	-0.00789571	-0.0119489	-0.121894	-0.0310979	-0.0968716		-15.1667	-0.0636486			0.0310039	0.0377694	-0.0167866	-0.0437639	-0.0562358	-0.057295	-0.0224033
	-5.16667	-0.145344	-0.343695	0.114082	0.0342975	-0.148399	-0.0446404	-0.0640601	-0.0469111	0.0485785	-0.0220285	-0.062994	-0.282761	-0.0829532	0.000702614	0.00171669	0.0448687	-0.0336144	-0.0675725		-15	-0.0448774			-0.0159646	-0.0130332	-0.0940021	-0.0531916	0.00376162	-0.0398416	-0.0445429
	-5	-0.170792	-0.299374	-0.0237508	0.0188553	-0.174439	-0.105439	0.00128526	-0.161051	-0.0792478	-0.130201	-0.00868547	-0.147961	-0.0710055	-0.00489047	-0.00307645	-0.0240067	-0.0752414	-0.0392798		-14.8333	0.0335989			0.0353223	0.00803223	-0.0793338	-0.0353688	-0.0364423	-0.0373324	0.0299269
	-4.83333	-0.127598	-0.386243	-0.0990266	0.0406759	-0.0259067	0.00892808	-0.131191	0.127354	-0.0449966	0.000895469	0.112374	-0.0618846	-0.0620532	-0.00906441	-0.0644185	-0.0719759	-0.0735637	0.139758		-14.6667	-0.0606515			0.0102752	0.0277547	-0.100792	-0.060195	-0.0131014	-0.0323696	-0.0636157
	-4.66667	-0.16309	-0.0855691	-0.102661	0.0248979	-0.155573	0.00958536	-0.107245	0.0835811	0.042758	-0.0759955	0.0219089	-0.212519	-0.108721	-0.0168279	-0.00822654	0.0256899	-0.00546114	-0.0520842		-14.5	-0.0768199			0.05893	-0.00869732	-0.0936974	-0.0306998	-0.0153635	-0.0820531	-0.0336648
	-4.5	-0.134965	-0.422409	0.107333	-0.0140435	-0.0615119	-0.107082	-0.0799702	0.0246118	-0.00604433	-0.0119993	-0.00941739	-0.11081	-0.0756008	-0.0305185	-0.0452969	-0.0242282	-0.204264	-0.0590176		-14.3333	-0.123038			-4.7983e-05	0.0470551	-0.0872555	-0.0475799	-0.0131528	-0.0314774	0.0308853
	-4.33333	-0.251318	-0.23626	-0.0507463	0.0344654	-0.282583	-0.153421	-0.0883312	0.0644202	-0.00582046	0.0665632	-0.11335	-0.0170191	-0.0773027	-0.0083131	0.00156372	-0.0129778	-0.132229	-0.121027		-14.1667	-0.0317848			-0.0354183	0.0400716	-0.0967442	-0.0691737	0.0118333	-0.0397301	0.00222835
	-4.16667	-0.160579	-0.412835	0.0247891	0.0442007	-0.0166069	0.136112	-0.08825	-0.0024777	0.0591001	-0.0283565	-0.169562	-0.0953815	-0.0197086	-0.0330646	-0.0119489	-0.0378261	-0.164996	-0.100394		-14	-0.00552094			0.0606162	0.0640148	-0.0350241	-0.0615418	-0.031404	-0.00175649	-0.0516832
	-4	-0.258182	-0.0806051	0.0349124	0.00593073	-0.0144812	-0.0663307	-0.091497	-0.115626	0.0944706	-0.032416	-0.0587489	-0.136593	-0.0453401	-0.0398264	-0.0604922	-0.0236967	-0.0990956	0.00858285		-13.8333	-0.0220049			0.0225314	-0.0165249	-0.0751117	-0.0379277	-0.016546	0.0402877	-0.0349587
	-3.83333	-0.130947	-0.370287	-0.0966905	-0.0889051	-0.0880829	-0.262201	-0.0962863	0.0260984	-0.108798	-0.106441	-0.0552357	-0.149789	-0.108721	0.00671309	-0.0200054	-0.0543916	-0.0746123	-0.0818865		-13.6667	0.0163262			0.0166501	0.0144017	-0.113807	-0.0754589	-0.0540251	-0.0212173	-0.0287768
	-3.66667	-0.127598	-0.1423	0.113563	-0.0499636	0.08888	0.0493509	-0.0728269	0.0677238	0.0454444	-0.0460271	-0.111594	-0.197699	-0.074035	0.0664839	-0.0481014	0.000664393	-0.0758181	-0.060024		-13.5	-0.00623078			-0.136841	0.0170109	-0.10336	-0.0364911	-0.0685746	0.0326484	-0.000742782
	-3.5	-0.0969614	-0.431627	-0.0253082	0.0858278	0.052212	-0.11004	-0.0302916	0.0416254	-0.0729796	-0.021551	-0.0108812	-0.0994417	-0.0773027	0.0617674	-0.0202604	-0.0516898	-0.125466	-0.0318991		-13.3333	-0.0332834			-0.134702	0.00933683	-0.112762	-0.0704756	-0.0364937	-0.0415702	-0.0611717
	-3.33333	-0.0320042	-0.213923	0.0525633	0.0218766	-0.159825	-0.0229501	-0.111953	0.106046	0.0342512	-0.0237001	-0.0728018	-0.0968026	-0.0608278	0.00946789	-0.00297447	-0.0164327	-0.0930141	-0.065951		-13.1667	-0.0231091			0.00961716	0.01774	-0.0703674	-0.0405315	-0.0566471	-0.00108735	-0.0132503
	-3.16667	-0.182678	-0.437655	0.0195977	0.0980809	-0.217484	-0.0893356	-0.0726645	-0.0148662	-0.0680546	-0.0457883	-0.110276	0.105194	-0.0538498	0.0247028	-0.0779311	-0.053683	-0.0286863	0.0341916		-13	-0.0186135			-0.0531035	0.0227281	-0.0795514	-0.0296224	-0.0372649	-0.0433546	-0.0659638
	-3	-0.11906	-0.210377	0.0110318	0.0838136	-0.231566	0.0555951	-0.154001	-0.0925008	0.0582046	0.00782043	-0.0186396	-0.0600575	-0.0852338	0.0701153	-0.0235238	-0.0464632	-0.115925	0.0407336		-12.8333	-0.06215			0.00723172	0.0330498	-0.104622	-0.0614071	-0.0568527	-0.00248139	-0.0308853
	-2.83333	-0.137309	-0.233779	-0.0616483	-0.0998154	-0.128205	-0.0788191	-0.128269	0	0.137229	0.0534296	-0.130038	0.00165793	-0.0535094	0.0318402	-0.0554951	0.00279045	-0.0925947	0.0362604		-12.6667	0.0305229			-0.00712205	0.0180086	-0.0638384	-0.082148	-0.0399897	-0.0290239	-0.0228825
	-2.66667	-0.120232	-0.221723	0.0112914	-0.0706093	-0.117311	-0.140604	-0.159115	-0.0327056	0.197672	0.0595188	-0.0474773	0.0436813	-0.133365	-0.0419968	-0.0312234	0.0305621	-0.0777054	-0.0129442		-12.5	-0.00205063			-0.0195017	0.0333952	-0.0655795	-0.070341	0.0116276	-0.035771	0.0120043
	-2.5	-0.264377	-0.386597	0.111226	-0.0974655	-0.185599	-0.147176	-0.0996144	0.0490585	-0.0382807	-0.0560564	-0.0698741	-0.127254	-0.0624617	0.00980181	-0.0565659	-0.0141737	-0.2882	-0.0310604		-12.3333	0.0298131			-0.0540083	0.0173563	-0.0545673	-0.0678269	-0.0204533	0.0320908	-0.00136576
	-2.33333	-0.122743	-0.16712	-0.0717716	-0.172327	-0.231301	0.164047	-0.0606507	0.109184	0.00761137	-0.109784	-0.0512833	-0.227745	-0.114337	0.0265811	-0.0361696	-0.0411924	-0.0904452	-0.0814951		-12.1667	-0.0640429			-0.0494019	0.034623	-0.0577883	-0.0426864	-0.0129986	-0.00900549	-0.0454535
	-2.16667	-0.0892603	-0.130245	-0.0525633	-0.100822	-0.139896	-0.145533	-0.0763986	0.0649158	0.0685024	-0.032416	0.0438665	-0.0129589	-0.0805024	-0.0267202	-0.0199544	-0.12588	-0.0523832	-0.030054		-12	-0.0546573			-0.02345	0.0127134	-0.124122	-0.0843029	-0.0382931	0.0205481	0.0348628
	-2	-0.0979659	-0.129536	-0.351849	-0.0925978	-0.147336	-0.020321	-0.0964486	0.166006	-0.201701	-0.0396991	-0.0647507	-0.069396	-0.0564368	-0.00217741	-0.0536085	-0.0303849	-0.163266	-0.106768		-11.8333	-0.0663302			-0.0127978	0.0150157	-0.053131	-0.0725857	-0.0183454	0.000920066	-0.00357014
	-1.83333	-0.267725	-0.248316	-0.292667	-0.0212611	-0.0261724	-0.00093115	-0.125428	0.0977866	0.0479069	-0.0349233	-0.114082	-0.238301	-0.0857104	0.0393951	-0.0333141	-0.0213049	-0.113041	-0.0632671		-11.6667	-0.0596262			0.0284539	0.00300569	-0.101967	-0.0806665	0.0337346	0.0340982	-0.0596382
	-1.66667	-0.318452	-0.046212	-0.482154	-0.0714486	-0.151588	-0.100509	-0.0170601	-0.0315494	-0.0543989	0.00758164	-0.0771933	-0.0186432	-0.102934	0.0045009	-0.0215352	-0.0466847	-0.07802	-0.0604154		-11.5	-0.0644373			-0.00971313	0.0278314	-0.0886484	-0.0271532	-0.0188081	0.0506036	-0.00251587
	-1.5	-0.381735	-0.0784777	-0.134848	-0.0732949	-0.24618	-0.227693	-0.0147873	0.127354	-0.136109	0.0412513	-0.0597736	-0.107562	-0.0532031	-0.103062	-0.0427984	0.0294105	-0.102346	-0.0693617		-11.3333	-0.060336			-0.0177743	0.0307476	-0.0911294	-0.0202845	-0.0152093	0.0494884	-0.0538397
	-1.33333	-0.641731	-0.097979	-0.0761843	-0.0674201	-0.0530092	-0.0558142	-0.0655212	0.108028	-0.0304455	0.0590413	-0.126964	-0.188158	-0.0803663	0.00717222	0.0298637	-0.0459317	-0.033195	0.0308368		-11.1667	-0.0806057			-0.00518902	0.0280233	-0.114808	0.00436217	-0.0643074	-0.0234477	-0.0380736
	-1.16667	-0.740339	-0.0504668	-0.0663206	-0.0462709	-0.107745	-0.157693	-0.101076	0.0260984	-0.148198	0.0285953	0.0153216	-0.000169176	-0.05225	-0.0130297	-0.000628888	0.0135979	-0.023863	-0.000587101		-11	-0.0599416			-0.0183501	0.00216154	-0.49984	0.0112309	0.014301	0.0145816	0.000790703
	-1	-0.704344	-0.0483394	-0.073329	-0.112572	-0.177096	-0.0784904	-0.104728	0.00594648	-0.018133	0.0136708	-0.2571	-0.0395534	-0.0589216	-0.0235063	0.00880443	-0.0281703	-0.0253834	0.0119377		-10.8333	-0.137235			0.0256161	-0.0288035	-0.307585	-0.0277817	-0.0308384	-0.0240054	-0.0267162
	-0.833333	-0.731131	-0.221014	0.0172615	-0.617468	-0.135645	-0.0755327	-0.0597578	-0.137265	-0.335348	-0.065608	-0.250951	-0.196481	-0.0903737	0.0523343	-0.000832852	-0.019666	0.00303202	-0.0484498		-10.6667	-0.0309961			-0.0229976	0.0333952	-0.246736	0.00126451	0.00273339	-0.00170073	-0.0185216
	-0.666667	-0.596529	-0.22456	-0.02427	-0.491244	-0.219078	-0.0850633	-0.0575661	-0.0340271	-0.0620103	-0.0742045	-0.054211	0.189646	-0.117231	0.00950963	0.0135976	-0.133897	-0.106173	-0.0877016		-10.5	0.00276047			-0.0745313	-0.00850547	-0.611703	-0.0469513	0.00797738	-0.0165333	-0.0805319
	-0.5	-0.628505	-0.334476	0.181051	-0.722207	-0.396041	-0.259243	0.00501928	0.0624381	0.0212671	-0.0682347	-0.0116132	-0.190391	-0.116754	-0.0656213	0.00987524	-0.0479249	-0.0621346	-0.178562		-10.3333	-0.050556			-0.0257943	-0.0276907	-0.378968	0.00970452	0.0400069	-0.0238381	-0.0315083
	-0.333333	-0.57962	-0.0540125	-0.216613	-0.510211	-0.373456	-0.24544	-0.0451465	0.0498844	0.122901	0.0521163	0.0163462	-0.014177	-0.0973518	-0.0177045	-0.0101642	-0.0920406	0.0495347	-0.106992		-10.1667	-0.0396719			-0.00954862	0.0312848	-0.509111	-0.0316875	-0.00441284	-0.034377	-0.0423865
	-0.166667	-0.596529	0.117598	-0.340947	-0.523807	-0.355919	-0.374925	-0.0487993	0.159234	-0.152899	-0.0268044	-0.11335	-0.111825	-0.115495	0.00316524	-0.0223	-0.0251141	-0.0126436	-0.133607		-10	-0.00205063			-0.0325393	0.0754876	-0.177485	0.0157652	0.00617797	-0.00872668	-0.0577693
	0	-0.0685008	-0.557854	-0.190136	-0.508532	-0.535539	-0.511311	-0.147751	-0.0320449	0.0638012	5.96979e-05	0.018542	0.0678396	-0.0933011	-0.015534	-0.0628888	0.00181601	-0.190581	0.010428		-9.83333	-0.0107264			0.00011653	-0.0340602	-0.088953	-0.0711939	0.0344544	0.0119609	-0.0133461
	0.166667	0.790842	0.860418	0.687735	0.647961	0.207918	0.528838	-0.0959616	-0.0987777	-0.111708	-0.0226255	0.0667024	0.00592116	-0.0898632	-0.0371133	0.0175749	0.017097	-0.0326183	-0.0136711		-9.66667	-0.0550517			-0.00013024	-0.0386263	-0.104492	-0.0581748	-0.0138212	-0.0472579	0.0081706
	0.333333	0.760038	0.566482	0.579753	1.48084	0.716753	0.508791	-0.030048	-0.0512058	-0.248489	0.0422064	-0.0255197	0.109457	-0.0642658	-0.0364455	-0.00975626	-0.0707357	-0.0935384	0.0981576		-9.5	-0.0539475			-0.017692	0.00116391	-0.0756776	-0.0364911	-0.0214815	-0.0591351	-0.0447346
	0.5	0.249421	0.822125	0.971188	2.00134	2.50073	0.967245	-0.06544	-0.117939	-0.00492501	0.0133126	0.0397677	-0.0127559	-0.072265	-0.0309776	-0.00251555	-0.0686096	-0.059723	0.0484498		-9.33333	-0.00922786			0.00110361	0.0109868	-0.0917823	-0.0421477	-0.0532539	0.0522765	-0.0780879
	0.666667	-0.319791	0.90013	0.60623	1.80747	2.79009	1.62749	-0.0152743	-0.067889	-0.0691739	-0.0362366	0.221577	0.155947	-0.051399	-0.0705048	-0.00924635	-0.0217921	-0.14995	0.0854651		-9.16667	-0.0629387			0.0103163	0.0144401	-0.0961349	-0.0446618	-0.0176256	-0.0263473	-0.0745897
	0.833333	-0.281788	0.955443	1.05892	3.22447	2.85731	2.34622	-0.0647095	0.105715	0.0738751	0.0682347	0.187616	0.0556589	-0.0874123	0.000452177	-0.0304076	-0.0137308	-0.0231814	0.0679639		-9	-0.10198			0.066621	-0.00317196	-0.019964	-0.0269736	-0.000814018	-0.0132991	-0.0118605
	1	-0.0611345	0.89623	1.63154	3.34986	2.71064	2.57299	-0.108219	-0.0300628	0.129617	-0.0299087	-0.0912462	0.141736	-0.0752604	-0.0349011	-0.0530985	-0.119104	-0.093486	0.0227292		-8.83333	-0.0419591			0.0221613	0.0371938	-0.0395073	-0.0423273	-0.0033846	-0.0361056	-0.00165329
	1.16667	0.754513	1.00508	2.21999	3.31108	2.95855	2.63608	-0.0549685	0.112818	0.0899933	-0.0715778	0.0257148	0.0627643	-0.0575941	0.00199654	-0.0374443	-0.0861053	-0.0404299	-0.0505745		-8.66667	-0.065226			0.0104397	-0.0409286	-0.125036	-0.0357728	-0.00297331	-0.0153065	-0.0519708
	1.33333	1.38935	1.01678	2.48605	3.33207	3.01435	2.8658	-0.0163296	0.144037	0.158272	-0.0233419	-0.0530399	0.0012519	-0.105862	-0.00964876	-0.0628888	-0.0822076	-0.0951636	0.0867511		-8.5	-0.0385677			-0.0615759	-0.00973332	-0.0294092	-0.046682	-0.00708624	-0.0020353	-0.0578651
	1.5	1.73573	1.07777	2.68332	3.41448	3.05234	2.98379	0.0052628	0.0371655	0.156257	-0.00770103	0.0178101	-0.086855	-0.0519096	-0.0108175	-0.00802257	-0.0252912	-0.107694	-0.000475272		-8.33333	-0.0302863			0.00488741	-0.00923451	-0.0341971	-0.0332139	-0.018294	0.0373881	-0.0309812
	1.66667	1.50336	1.02068	2.68306	3.50596	3.17324	2.97787	-0.0241223	-0.0422861	-0.0848444	-0.0556982	-0.099151	0.0114025	-0.0569814	-0.108196	-0.0580447	-0.101962	-0.147276	0.0769102		-8.16667	0.00993769		0.0749708	-0.0119752	-0.0435761	-0.0827723	-0.0408458	0.0261257	0.0161987	0.0190967
	1.83333	0.0880326	1.14585	2.72641	3.54289	3.39538	2.83557	-0.129892	-0.05963	-0.0313409	-0.0854277	0.141505	-0.0846219	-0.0889441	-0.0263445	-0.0465717	-0.033574	-0.206151	-0.00796779		-8	-0.0754003		-0.00283928	-0.0618638	-0.0550106	-0.0651442	-0.0532365	-0.0539737	0.0164775	0.0503414
	2	1.75733	1.18981	2.89617	3.55866	3.2418	2.80796	-0.0163296	0.0409647	-0.0812626	0.0488926	-0.0767542	0.0513957	-0.0575941	-0.0305185	-0.0050651	-0.0649333	-0.135008	0.0675725		-7.83333	-0.0445619		-0.0112003	-0.0093841	-0.00992518	-0.0495618	-0.0541792	-0.0320723	0.0509382	0.0161256
	2.16667	2.614	1.10613	2.73082	3.44923	3.09672	3.02782	-0.084029	0.0903535	-0.111484	-0.118262	-0.0653362	0.0814414	-0.0676697	0.0204454	-0.0149063	-0.0566949	-0.111049	0.116889		-7.66667	-0.112469		-0.060217	0.00575111	-0.0542431	-0.0231414	-0.0122934	-0.00297331	-0.0294142	-0.0667306
	2.33333	2.64815	1.12564	2.97664	3.55782	3.0744	3.09027	-0.0175472	-0.0941526	0.0304455	-0.0284759	0.0797307	-0.0265606	-0.0631084	-0.0142401	-0.0241357	-0.0618328	-0.00803006	0.183874		-7.5	-0.0813944		0.00834364	-0.0315523	-0.24717	-0.0601387	-0.0426415	-0.0307356	0.0639864	-0.046364
	2.5	2.62438	1.17598	2.88138	3.61775	3.10575	3.062	-0.0409254	0.0269243	0.036266	-0.0973673	0.106958	0.102758	-0.057526	-0.0788527	-0.016997	-0.122381	-0.0493425	-0.0211077		-7.33333	-0.0584431	0.0781995	-0.00905781	0.00550434	-0.0453028	-0.0278858	-0.0370298	0.0171287	0.0338194	-0.00500779
	2.66667	2.81808	1.27065	3.05451	3.65518	3.0728	3.15304	-0.0852466	-0.178064	-0.0653683	-0.05928	-0.0174685	0.118186	-0.0921438	-0.0282228	-0.0486623	-0.0764495	-0.069789	0.0557746		-7.16667	-0.0951968	0.0342563	-0.0883834	0.00649141	-0.0785701	-0.0439034	-0.0498245	-0.00765177	0.0325369	-0.00596622
	2.83333	2.66121	1.41744	3.07579	3.68707	2.89956	3.16618	-0.0899547	0.165015	0.134094	0.00662647	0.012833	0.112908	-0.0906461	-0.0264697	-0.0442261	0.0624086	-0.108952	0.145237		-7	-0.078003	-0.0425271	0.0294553	-0.0115228	0.02292	-0.0446869	-0.0360871	-0.0112506	-0.0460312	-0.028681
	3	2.72516	1.27491	3.11655	3.67666	3.01913	3.53459	-0.0480687	0.0639247	-0.143944	-0.0534296	-0.0537718	-0.00504145	-0.0527265	-0.0874928	-0.0370364	-0.0226337	-0.103342	0.113814		-6.83333	-0.0791072	-0.0730737	-0.045951	0.0127018	-0.00862058	-0.0178748	-0.0252677	0.0483355	0.00549251	0.0127231
	3.16667	2.77857	1.32703	3.26424	3.55145	3.04623	3.38079	-0.0380843	0.0277502	-0.141482	-0.0676378	-0.14292	0.00774827	-0.0703588	-0.0399516	-0.00547303	-0.0981973	-0.0708375	0.0315636		-6.66667	-0.0997713	0.00115549	-0.000801268	0.0611509	0.00239176	-0.0851663	-0.0258962	-0.0183968	0.0238938	0.0138732
	3.33333	2.80786	1.31178	3.14406	3.56017	3.07254	3.41168	-0.0796455	0.153948	0.0163421	-0.0503254	-0.0703133	0.00551514	-0.0702226	-0.0120279	-0.0557501	-0.0134207	-0.112727	0.182756		-6.5	-0.0655414	0.0325361	0.026738	0.0319087	-0.0688623	-0.0506065	-0.0198355	0.0293132	0.0244514	-0.0327543
	3.5	2.76032	1.24264	2.99533	3.63034	3.25482	3.46492	-0.118203	0.136439	-0.235057	0.0234613	-0.10808	0.0420572	-0.0661379	-0.0692527	-0.0645205	-0.0429198	-0.112989	0.0503509		-6.33333	-0.394905	-0.0398686	-0.0328868	0.020146	-0.0517874	-0.0164384	-0.0418335	-0.00580095	-0.0385591	0.036588
	3.66667	2.87734	1.32526	3.1952	3.72702	3.07254	3.71633	6.76453e-05	-0.008259	-0.0629058	-0.083398	0.102127	0.117374	-0.076622	0.0252037	-0.0276541	-0.0531071	-0.128193	-0.0312282		-6.16667	-0.137314	-0.0066636	0.0502534	0.00517531	-0.0226258	-0.0301491	-0.0538201	-0.0477529	0.0670533	0.00778723
	3.83333	2.73202	1.36107	3.20584	3.67012	2.98246	3.73605	-0.0412501	-0.00842418	-0.14775	-0.0497284	-0.0634332	0.0148537	-0.0734904	-0.00785397	-0.0414726	-0.0862382	-0.042894	0.0233442		-6	-0.128638	0.0276361	0.00311798	0.0419851	-0.0292639	-0.0868203	-0.0795442	-0.0145409	0.0209385	0.000838625
	4	2.94146	1.33767	3.16379	3.67012	3.03667	3.60755	-0.0524521	0.134457	0.15066	-0.0607128	-0.0101493	-0.101066	-0.0758391	-0.0107757	-0.0403508	-0.111264	-0.0558958	-0.0374906		-5.83333	-0.0948813	-0.00906145	0.0448188	-0.000582651	-0.00831362	-0.0618362	-0.0363564	-0.000762607	0.00939582	-0.00855397
	4.16667	2.8765	1.32951	3.26009	3.725	3.00505	3.77844	0.0636271	0.0543442	-0.192075	-0.149663	-0.00678247	0.112705	-0.155184	-0.0626578	-0.0611041	-0.0671037	0.00916597	0.0784758		-5.66667	-0.0689329	0.0591731	0.0169137	0.00969942	-0.3807	-0.0476902	-0.0291285	-0.000762607	0.0384476	0.00999161
	4.33333	2.99855	1.40929	3.33744	3.59358	2.8249	3.86882	-0.019333	0.188305	0.0120887	0.0148648	-0.0274227	0.13666	-0.0803322	-0.0207514	-0.0298467	-0.0708686	-0.00624754	0.0819984		-5.5	-0.0734285	-0.0275145	-0.0108868	-0.010001	-0.0912707	-0.0376357	-0.0518448	-0.0293475	0.0469791	-0.0888223
	4.5	3.11356	1.50644	3.16639	3.77418	2.78663	3.91121	0.0958533	0.0806079	0.00649205	0.0732494	0.175612	0.145796	-0.0646062	-0.0883693	-0.0310705	-0.0228108	-0.122216	0.00517208		-5.33333	-0.0509504	-0.0544121	0.00463342	-0.0136614	0.0445226	-0.0428588	-0.0245494	-0.0020479	0.0422394	-0.0364442
	4.66667	3.06803	1.49616	3.3852	3.79382	2.93198	3.89347	0.228655	0.280476	0.151108	0.265715	0.294037	0.374184	-0.0678399	-0.0632422	-0.016742	-0.0962927	-0.0914937	-0.0745618		-5.16667	-0.0783973	0.0055863	-0.0125067	0.0115091	0.0620579	-0.0640561	-0.0227536	-0.000505548	-0.00722112	-0.0367797
	4.83333	3.1144	1.81562	3.2889	3.73021	3.17112	4.1038	0.184496	0.296003	0.248713	0.379739	0.525178	0.615564	-0.0878549	-0.104815	-0.0739028	-0.0739691	-0.0294202	0.12153		-5	-0.015222	-0.0115636	-0.0165305	-0.0251362	0.00511607	-0.0918258	-0.0617663	-0.00708624	-0.00894973	0.0230742
	5	3.02132	1.68585	3.20039	3.7569	3.05048	3.96708	0.32168	0.440866	0.485337	0.370784	0.596614	0.710574	-0.0704949	-0.0199584	-0.0183737	-0.0298977	-0.0766569	0.0497358		-4.83333	-0.0253963	0.0190351	0.0775314	0.0471262	-0.00294174	-0.0393767	-0.0102732	-0.0243606	0.011682	-0.00740386
	5.16667	3.14052	1.76989	3.29773	3.7621	2.87458	3.80506	0.441737	0.275851	0.443922	0.449346	0.767883	0.75483	-0.0423787	-0.0612804	-0.0929735	-0.0709572	-0.0361309	0.0505745		-4.66667	0.114678	-0.0376793	-0.0448013	0.0231484	0.0840443	-0.0975712	-0.0354137	0.00910844	0.00716536	0.0215407
	5.33333	3.09833	1.6933	3.2902	3.73508	2.98565	4.09722	0.391084	0.436901	0.501679	0.615187	0.650483	0.7191	-0.0805024	0.0385185	-0.0484074	-0.0200647	0.0187601	0.0615896		-4.5	-0.0423535	-0.00327533	-0.00952812	-0.0158001	0.0782887	-0.086298	-0.0316426	0.0049955	-0.0305295	0.00304301
	5.5	3.13282	1.88441	3.38079	3.98484	2.81427	3.90825	0.594751	0.507763	0.629953	0.583905	0.737728	0.785282	-0.0552795	0.0017461	-0.0275521	-0.13434	-0.00588055	0.0187593		-4.33333	-0.165076	-0.0130231	-0.00273476	-0.0125099	-0.00589627	-0.103317	-0.0399928	0.00710338	-0.0130203	-0.0138732
	5.66667	3.12378	1.81811	3.18404	3.84267	2.82649	3.99206	0.500913	0.535183	0.391986	0.580682	0.765248	1.04676	-0.0293076	0.013141	-0.056413	-0.11804	-0.0800647	0.105482		-4.16667	-0.0145122	0.0230489	-0.00822171	0.0169791	0.0762934	-0.0662324	-0.0139994	0.024789	0.00125464	0.00515155
	5.83333	3.08393	1.87129	3.51421	3.83629	2.80763	3.92732	0.607252	0.658903	0.502798	0.802639	0.845906	0.966368	-0.0937096	-0.00610091	-0.0437672	-0.0731275	-0.0618725	-0.0113227		-4	-0.0862055	-0.0107816	-0.00863976	-0.0217226	0.0707681	-0.0525651	-0.0102283	0.0247376	0.0264031	0.0131065
	6	3.22456	1.75889	3.22557	3.98954	2.98167	4.11957	0.669756	0.725801	0.850907	0.885738	0.872109	0.860193	-0.0842467	-0.082818	-0.00180168	-0.0344598	-0.0189873	0.0520283		-3.83333	-0.089597	0.00605545	-0.0113048	0.0379546	0.0701158	-0.0395508	-0.0469064	-0.0258515	0.0951013	0.0103271
	6.16667	3.27244	1.89895	3.43764	3.8378	2.86316	4.06304	0.51934	0.68847	0.701813	0.850039	0.871231	1.04554	-0.0570835	-0.0488838	-0.0531495	-0.075475	-0.096684	0.0948028		-3.66667	-0.0622289	0.00741075	0.0532843	0.0289886	0.0269489	-0.0516511	-0.0115751	-0.0177799	0.0356038	0.0216365
	6.33333	3.31848	2.12481	3.41661	3.87641	2.95191	4.0775	0.714483	0.767426	0.741213	0.899827	0.876061	1.1576	-0.0682143	-0.0563969	-0.0765034	-0.0863711	-0.149111	-0.00545165		-3.5	-0.187318	0.0233096	-0.0695187	0.031045	0.0149773	-0.0151761	0.00436217	0.00772032	0.0251206	-0.0131544
	6.5	3.19593	1.97873	3.46515	3.88497	2.8326	4.32629	0.720084	0.85332	0.669353	0.881559	0.783254	1.17872	-0.0534754	-0.0771831	-0.0535575	-0.114231	-0.0340862	0.0686908		-3.33333	-0.0550517	0.00339696	-0.0519605	0.0269733	0.0740295	-0.0541321	-0.0210028	0.0139925	0.0467561	0.0224512
	6.66667	3.31044	1.961	3.41454	3.86382	2.87086	4.06666	0.805804	0.857119	0.884039	1.01755	0.879721	1.17141	-0.0634488	-0.0423307	-0.0463677	-0.0678567	-0.037494	0.0834522		-3.16667	-0.132424	-0.0239177	0.00510373	0.0207629	0.0831234	-0.0189194	-0.0488818	-0.0279594	0.0322023	-0.0436804
	6.83333	3.31195	2.05354	3.37949	3.84602	2.77973	4.14192	0.832591	0.786422	0.567495	0.947705	0.993754	1.27637	-0.0622234	-0.0305185	-0.0180168	-0.0628516	-0.105282	0.0566692		-3	-0.0411704	-0.0419016	-0.0201362	0.00986393	0.0637462	-0.0530439	0.00454175	-0.0134099	0.0777037	-0.0226429
	7	3.2706	2.07375	3.63387	3.77217	2.82862	4.15966	0.848096	0.76561	0.738527	0.948899	1.01981	1.01306	-0.0784601	-0.0349011	-0.0548832	-0.0716659	-0.0446241	0.135341		-2.83333	-0.0892026	-0.0414846	0.0292985	0.00657367	0.0368101	-0.0713249	-0.0118894	-0.0196307	0.0154738	-0.00860189
	7.16667	3.27227	1.98901	3.54873	3.85727	2.96333	4.15605	0.827559	0.842088	0.667562	0.988419	1.09593	1.06077	-0.0789707	-0.0985537	-0.0467757	-0.0405723	-0.0510201	0.0213313		-2.66667	-0.0599416	0.0044395	-0.0268773	0.0215855	0.0622882	-0.0710203	-0.0267492	0.00185939	0.11038	0.00443273
	7.33333	3.31212	1.98156	3.44932	3.83579	2.67982	4.09394	0.822851	0.690287	0.948064	0.965017	0.986435	1.34255	-0.0619171	-0.0507204	-0.1175	0.00119591	-0.125624	0.168722		-2.5	-0.109472	-0.0237092	0.0080301	0.0293999	0.0440238	-0.0393767	0.00247664	0.0260229	0.0885772	-0.0223553
	7.5	3.39984	2.04042	3.52537	3.67901	2.69603	4.15145	0.944937	0.767592	0.691292	1.00191	0.980872	1.14258	0.0133093	-0.0412038	-0.0594214	-0.132967	-0.102189	0.0712069		-2.33333	-0.0776086	-0.0536824	-0.281001	-0.00691641	0.0357358	-0.033283	-0.0072653	-0.00497836	0.0304179	-0.0143525
	7.66667	3.38746	2.30954	3.65152	3.84183	2.62189	4.21783	0.854427	0.831516	1.05619	1.0677	0.94779	1.33585	0.108074	0.155848	1.28348	1.49821	0.0966141	0.418715		-2.16667	-0.0313905	0.0186702	-0.0077514	-0.0280152	0.0561105	-0.031629	-0.00475125	-0.0266227	0.0360499	-0.0426261
	7.83333	3.39315	2.08191	3.6889	3.79936	2.67796	4.19779							0.0612363	0.407453	1.28455	2.06042	0.357857	0.934636		-2	-0.128638	-0.0255337	0.0213555	0.026562	0.0516979	-0.0149585	-0.00133933	-0.0150551	0.128056	0.00424104
	8	3.30827	2.21664	3.44802	3.92726	2.75236	4.20798							0.0571176	0.434041	1.5161	1.99894	0.412486	1.05111		-1.83333	-0.0351763	0.0408243	-0.00367538	0.010193	0.0423739	-0.0641431	-0.0254921	-0.0163918	0.0449717	-0.0413801
	8.16667	3.5008	2.43115	3.71979	3.87674	2.88787	4.24544							0.192083	0.623163	1.68059	2.15999	0.343126	1.30115		-1.66667	0.0414859	0.047653	-0.00252574	-0.0401069	0.0340475	-0.0985288	0.0107371	0.00268198	-0.0324811	-0.0119085
	8.33333	3.48975	2.27302	3.4353	3.85022	2.77043	3.94933							0.345463	0.735108	1.8326	2.20432	0.605837	1.77469		-1.5	-0.0257118	0.0125713	0.00635789	0.0296878	0.0267954	-0.0699321	-0.0109915	-0.00677777	0.0572392	0.0456931
	8.5	3.38695	2.43896	3.57833	3.96537	2.82995	4.06567							0.496154	0.796089	1.8561	2.29783	0.486199	2.03156		-1.33333	-0.0955911	-0.00598594	-0.0154331	-0.0120163	0.0602545	-0.0552638	-0.0129219	-0.000814018	0.0459754	-0.0462202
	8.66667													0.648547	0.85707	1.91729	2.31226	0.537682	2.2536		-1.16667	-0.0463759	-0.00812316	0.0102249	0.0271378	-0.00850547	-0.0154373	-0.0186234	-0.0133585	0.0407338	0.00807476
	8.83333													0.716114	0.783985	1.9512	2.279	0.586386	2.57505		-1	-0.168073	-0.0119806	-0.0448536	-0.00605271	0.0563407	-0.0511723	-0.0414743	0.00484127	0.089804	-0.0516832
	9													0.780346	0.825098	1.91367	2.38907	0.554091	2.62509		-0.833333	0.0215317	-0.292998	0.00228187	0.00291325	0.110405	-0.0707156	0.00359898	-0.00708624	0.00772298	-0.021972
	9.16667													0.795834	0.911582	1.95258	2.36714	0.468845	2.64187		-0.666667	-0.0633331	-0.0878257	-0.0374332	0.0302636	0.0576453	-0.0602693	0.00517026	-0.026417	0.0293027	-0.0383611
	9.33333													0.865069	0.851477	1.95656	2.34571	0.48667	2.56795		-0.5	-0.0145122	-0.0456026	-0.0344023	-0.0182678	0.0325126	-0.0158726	-0.0901391	-0.0119189	0.0290239	-0.0170361
	9.5													0.865171	0.952528	1.98027	2.38039	0.500983	2.6984		-0.333333	-0.0265005	-0.133176	0.0221394	0.0375433	0.0324359	-0.0542191	0.00719048	-0.0082173	0.0652689	0.00946448
	9.66667													0.893287	0.982038	1.99704	2.29791	0.48667	2.7254		-0.166667	0.00765045	-0.149232	-0.000487728	-0.00823251	-0.221692	-0.0833382	-0.0392745	0.000933979	0.0598043	0.000646939
	9.83333													0.878685	0.739407	2.02453	2.40643	0.471781	2.57505		0	-0.116965	0.0410849	0.0491561	0.0252048	0.00557652	-0.0794208	-0.0283205	-0.0297074	0.0261801	0.0314604
	10													0.861699	0.771546	2.03207	2.28082	0.363677	2.49733		0.166667	-0.0836028	-0.0188092	0.0126809	-0.00424307	0.0312848	-0.0214439	-0.0113506	-0.0467761	0.0516631	-0.0150234
	10.1667													0.876779	0.898685	1.96635	2.32546	0.500249	2.78803		0.333333	-0.0558404	-0.00165938	0.0269993	0.00229633	-0.00601138	-0.0308456	-0.029353	0.0182083	-0.0290797	-0.0256619
	10.3333													0.915447	0.850601	2.0131	2.29508	0.471205	2.80368		0.5	0.0279202	0.0198692	-0.0117229	-0.00728656	0.00239176	-0.0783327	-0.0629335	0.0379504	0.0286893	0.0048161
	10.5													1.06699	0.955742	1.89113	2.23692	0.304854	2.72412		0.666667	-0.0287878	-0.019539	0.0335836	0.0469616	0.0705378	-0.0550026	-0.0185785	0.0237608	0.0336521	-0.00333054
	10.6667													1.02488	0.857822	1.92555	2.23444	0.269308	2.86245		0.833333	-0.0291032	-0.0209465	0.0271038	0.0280838	0.0300185	-0.0202252	-0.0761323	0.0110107	0.0304179	-0.0369234
	10.8333													0.963646	0.686064	1.91393	2.29721	0.268574	2.41637		1	-0.118858	0.0159596	0.0955599	-0.0341433	0.0461725	-0.0482561	-0.0254921	-0.0489353	0.0455851	-0.00174913
	11													1.05405	0.816082	1.93932	2.20423	0.251693	2.75605		1.16667	-0.11594	-0.00713274	0.0892891	-0.0401892	0.0612138	-0.0409436	-0.0455596	-0.0152607	0.058243	-0.00361807
	11.1667													0.949486	0.833237	1.92678	2.22222	0.320372	2.47206		1.33333	-0.167679	0.0127799	0.0400634	-0.0239435	0.0724947	-0.052391	-0.0556607	0.0297245	0.0445814	-0.012196
	11.3333													1.02839	0.847512	1.87574	2.27896	0.24451	3.05267		1.5	-0.0929884	-0.0204773	0.0673936	-0.0210645	0.00596022	-0.0683216	-0.0300713	0.0300844	0.00398695	0.0326105
	11.5													1.07832	0.872848	1.9435	2.22293	0.21966	2.50879		1.66667	-0.120751	0.0252904	0.0431465	0.00509305	0.0145552	-0.0429459	-0.038242	0.00185939	0.0810494	-0.032946
	11.6667													1.16808	0.534091	1.89725	2.13058	0.240369	2.4068		1.83333	-0.0347819	0.0158032	0.0294553	-0.0261233	-0.00393937	-0.0843393	-0.0515754	-0.00626366	0.00989768	0.0290643
	11.8333													1.17411	0.605799	1.88563	2.21075	0.222858	2.41391		2	-0.0884928	0.0571923	0.0730373	0.0282894	0.0577604	-0.0405954	-0.0386011	-0.0472388	0.022444	-0.0401821
	12													1.16424	0.674586	1.8249	2.1762	0.270776	2.39148		2.16667	-0.0344664	0.0100171	0.0677594	0.00447613	0.00630556	-0.0446869	-0.0356381	0.0100853	0.0661611	-0.0266683
	12.1667													1.24062	0.689361	1.87772	2.17088	0.258928	2.61179		2.33333	-0.108763	-0.0601461	0.0472748	0.0258217	0.0608685	-0.0649701	-0.0454699	-0.0174714	0.0746926	-0.0122918
	12.3333													1.20202	0.543232	1.79915	2.07051	0.239058	2.53362		2.5	-0.0569446	0.0593816	0.112857	0.00529869	-0.00620324	-0.0734142	-0.0252677	-0.0379847	0.0164775	0.00505571
	12.5													1.27037	0.627378	1.866	2	0.221338	2.55118		2.66667	-0.0914899	0.00470014	0.0429375	0.0258628	0.0241862	-0.0570919	-0.0424171	-0.0208646	0.0881312	-0.0247993
	12.6667													1.23126	0.650878	1.81495	2.20906	0.267631	2.61128		2.83333	-0.0955911	0.0149171	0.0396976	-0.00148747	0.0325894	-0.00285822	-0.0395888	0.0036588	0.0136337	-0.0159818
	12.8333													1.25019	0.589395	1.8533	2.05302	0.235598	2.67318		3	0.00993769	0.00819266	-0.00435472	0.0178839	0.0254141	-0.0294092	-0.0342015	-0.00569813	0.0177043	-0.0041452
	13													1.2362	0.476198	1.77569	2.10515	0.282363	2.43202		3.16667	-0.165549	0.0378009	-0.00466826	-0.0229153	0.0248769	-0.0664935	-0.0347851	-0.049141	0.000585496	-0.0302624
	13.1667													1.26516	0.586766	1.72139	1.90517	0.147259	2.46099		3.33333	-0.0727187	0.056254	0.0301869	0.0158275	0.0576453	-0.054045	-0.0516652	-0.0479585	0.0135779	-0.04392
	13.3333													1.17721	0.467433	1.75433	2.06817	0.179029	2.68291		3.5	-0.128244	0.0159075	0.0457594	0.0321143	0.043525	-0.053131	-0.036536	0.0262799	0.0164218	-0.0104708
	13.5													1.19055	0.507377	1.77523	2.03481	0.14233	2.34603		3.66667	-0.0655414	0.0591731	0.111028	0.0196113	0.0144017	-0.0846875	-0.0696227	0.00376162	-0.000529735	0.00112615
	13.6667													1.19838	0.558592	1.61879	1.96483	0.153288	2.42274		3.83333	-0.0941715	-0.00124237	0.0822867	0.0268088	-0.0204387	-0.000420753	-0.0368054	-0.0459021	0.0513285	-0.0178986
	13.8333													1.17996	0.583677	1.6991	1.90481	0.123719	2.43672		4	-0.0903857	0.00324058	0.0746573	0.00784865	0.0169342	-0.0439034	-0.0177704	-0.0420462	0.0988931	0.0149754
	14													1.15583	0.420059	1.60431	1.93724	0.190616	2.4261		4.16667	-0.0862055	-0.0362719	0.0139351	0.0079309	-0.015911	-0.0333701	-0.0365809	-0.0287306	0.0688377	-0.0156943
	14.1667													0.99132	0.39898	1.78263	1.96399	0.227577	2.3453		4.33333	-0.148513	-0.0264198	-0.00539985	-0.00650512	0.0139029	-0.0866026	-0.0368503	-0.0448224	-0.0306967	0.00174913
	14.3333													1.01675	0.496442	1.63853	1.84183	0.164297	2.25667		4.5	-0.112154	0.0332137	0.0418401	-0.0408472	0.000396495	0.00741396	-0.0372094	-0.000145666	0.0295257	-0.0205343
	14.5													0.99343	0.440469	1.71374	1.97077	0.109144	2.18326		4.66667	-0.042669	0.0487998	0.0321204	0.0623025	0.0193515	-0.0691051	-0.0437639	-0.036648	0.0217191	-0.0698455
	14.6667													0.992579	0.486257	1.62058	1.78558	0.186579	1.9118		4.83333	-0.137314	0.00699374	0.0467523	0.0426432	0.0460574	-0.0038158	-0.0148074	-0.0225612	-0.0171467	-0.0127231
	14.8333													1.02338	0.337707	1.62104	1.84883	0.0842413	1.99751		5	-0.0862055	0.00923521	-0.00383215	-0.0251362	0.0904905	-0.0717602	-0.0472656	-0.0372649	0.0565701	-0.0303582
	15													1.021	0.479329	1.65907	1.80524	0.18186	2.13131		5.16667	0.0447985	0.0183575	0.0352035	0.0132776	0.0362346	-0.00425106	-0.0450658	0.0152264	0.027128	0.0021325
	15.1667													0.940193	0.542146	1.57468	1.73655	0.0672026	1.92728		5.33333	0.102295	0.050937	0.021042	0.0108099	0.110558	-0.00555685	0.0110962	0.0807763	0.0316447	0.0487121
	15.3333													0.824256	0.401401	1.65668	1.8289	0.224274	1.94434		5.5	0.138733	0.0840899	0.159365	0.265723	0.248117	0.145479	0.209751	0.115119	0.233725	0.194585
	15.5													0.847811	0.524449	1.64383	1.83209	0.0729171	1.68562		5.66667	0.196545	0.145496	0.208905	0.399554	0.299226	0.143303	0.185598	0.155066	0.315861	0.127064
	15.6667													0.827354	0.554251	1.66009	1.81118	0.039259	1.74344		5.83333	0.18227	0.158423	0.265394	0.417363	0.300723	0.19153	0.180211	0.210848	0.320155	0.260333
	15.8333													0.823507	0.458459	1.65591	1.73912	0.104268	1.79672		6	0.311854	0.15686	0.230957	0.419255	0.303409	0.201106	0.214195	0.193882	0.323891	0.226644
	16													0.870379	0.38817	1.66173	1.79041	-0.0357115	1.7885		6.16667	0.187949	0.107495	0.204672	0.37607	0.259014	0.19523	0.227933	0.229459	0.315638	0.165161
	16.1667													0.809449	0.260405	1.65953	1.59928	-0.0679016	1.79124		6.33333	0.33591	0.109684	0.18633	0.306851	0.373396	0.16907	0.19956	0.194293	0.357404	0.221804
	16.3333													0.797229	0.24396	1.59029	1.52173	0.0201756	1.70687		6.5	0.200726	0.194443	0.199551	0.341934	0.280463	-0.160815	0.177203	0.185605	0.342404	0.22214
	16.5													0.814521	0.321261	1.6655	1.68109	0.150719	1.50334		6.66667	0.217288	0.089876	0.186486	0.390918	0.352561	0.147742	0.225509	0.184628	0.424987	0.240781
	16.6667													0.725203	0.332281	1.66009	1.58272	0.075853	1.50161		6.83333	0.148119	0.136374	0.129683	0.346334	0.253105	0.242412	0.206519	0.208534	0.383667	0.228753
	16.8333													0.712506	0.309908	1.56719	1.66692	0.040727	1.49182		7	0.138733	0.142525	0.233674	0.330171	0.307898	0.185436	0.20818	0.229819	0.36666	0.235222
	17													0.716931	0.406618	1.65719	1.64411	-0.00640482	1.40879		7.16667	0.060967	0.153888	0.2308	0.355342	0.302373	0.284589	0.221872	0.25537	0.429615	0.317839
	17.1667													0.68473	0.165365	1.57479	1.73792	-0.0758705	1.63916		7.33333	0.0903068	0.150969	0.243812	0.355383	0.362653	0.124674	0.204229	0.226169	0.358575	0.283239
	17.3333													0.640581	0.212238	1.6449	1.59826	-0.0128009	1.68735		7.5	0.175881	0.167546	0.206553	0.31956	0.379728	0.189919	0.240054	0.213367	0.383612	0.299101
	17.5													0.659984	0.176759	1.60365	1.63565	-0.0595657	1.24043		7.66667	0.0824197	0.225355	0.12728	0.339055	0.383948	0.218908	0.228696	0.228122	0.280118	0.269438
	17.6667													0.662469	0.260322	1.59936	1.5487	-0.0860413	1.39039		7.83333	0.0704314	0.166816	0.178543	0.292292	0.36649	0.169244	0.211143	0.268429	0.278557	0.245525
	17.8333													0.591633	0.285699	1.61543	1.65235	-0.0140592	1.45218		8	0.017036	0.152898	0.221394	0.313062	0.360811	0.196144	0.17855	0.234446	0.489113	0.180736
	18													0.519436	0.308781	1.55597	1.59512	-0.0447813	1.32917		8.16667	0.120356	0.22744	0.164068	0.320382	0.28948	0.168766	0.18883	0.210128	0.336828	0.208003
	18.1667													0.553543	0.257817	1.52808	1.56682	0.0747521	1.24082		8.33333	0.0888083	0.0911271	0.183978	0.292498	0.328541	0.133771	0.183802	0.177585	0.335099	0.242123
	18.3333													0.576213	0.318632	1.61196	1.40878	-0.0212941	1.2978		8.5	0.0787128	0.176355	0.180216	0.283902	0.349607	0.110963	0.181378	0.194499	0.358854	0.194585
	18.5													0.45146	0.247383	1.55832	1.51947	-0.005199	1.24636		8.66667	0.166101	0.149145	0.166524	0.26087	0.312848	0.139647	0.152152	0.183702	0.205007	0.242506
	18.6667													0.494077	0.303188	1.54123	1.376	0.0498493	1.27398		8.83333	0.115782	0.142108	0.211517	0.270041	0.300799	0.121061	0.187618	0.211928	0.311233	0.167366
	18.8333													0.466267	0.30394	1.50263	1.38894	0.120049	1.27711		9	0.0876252	0.0675134	0.224477	0.235	0.323246	0.167939	0.151793	0.182057	0.288148	0.138517
	19													0.4389	0.264955	1.55633	1.42264	0.0567696	1.29299		9.16667	-0.079817	0.115314	0.210159	0.234301	0.359775	0.191704	0.116013	0.197532	0.311233	0.139907
	19.1667													0.456872	0.213073	1.47974	1.29007	-0.037861	1.12564		9.33333	-0.010332	0.165982	0.161351	0.251739	0.300876	0.164413	0.122253	0.165143	0.246829	0.185049
	19.3333													0.389713	0.216996	1.53608	1.35926	-0.0483988	1.22589		9.5	0.0850225	0.0976951	0.212772	0.226898	0.340475	0.189397	0.115025	0.197944	0.296791	0.181359
	19.5													0.346348	0.16453	1.48494	1.26678	0.0024029	1.30004		9.66667	0.056077	0.110154	0.128534	0.150687	0.381838	0.156143	0.149414	0.156454	0.274542	0.123613
	19.6667													0.410784	0.13214	1.44068	1.21256	-0.0688977	1.02712		9.83333	0.168389	0.116982	0.195266	0.151263	0.311275	0.195882	0.118258	0.167097	0.2693	0.173404
	19.8333													0.357512	0.142199	1.4109	1.29982	0.00554852	1.1276		10	0.165786	0.144662	0.271299	0.143449	0.335985	0.124021	0.135093	0.167559	0.301419	0.11815
	20													0.287188	0.19358	1.40682	1.04403	-0.0685832	1.01068		10.1667	0.100481	0.0868005	0.209532	0.20181	0.35801	0.125979	0.159964	0.171261	0.260602	0.159123
																					10.3333	0.208534	0.0886771	0.217893	0.208267	0.338901	0.199756	0.122747	0.160824	0.234784	0.159315
																					10.5	0.146305	0.0976951	0.212928	0.163478	0.345386	0.120669	0.12131	0.121392	0.261215	0.109812
																					10.6667	0.119647	0.09316	0.225627	0.172074	0.346038	0.157971	0.121535	0.0730646	0.213985	0.108183
																					10.8333	0.133134	0.107495	0.252643	0.183837	0.389896	0.13129	0.107034	0.101907	0.197257	0.154091
																					11	0.162789	0.126626	0.247522	0.228132	0.310661	0.15858	0.124453	0.0886937	0.258092	0.141632
																					11.1667	0.148119	0.165096	0.196415	0.186428	0.31987	0.143782	0.091456	0.148537	0.265899	0.117623
																					11.3333	0.183059	0.0859144	0.158999	0.195887	0.305788	0.117274	0.102679	0.10129	0.294226	0.0997005
																					11.5	0.169887	0.107599	0.167361	0.216904	0.30786	0.198189	0.0853953	0.146018	0.260825	0.0819216
																					11.6667	0.141336	0.103064	0.201798	0.212462	0.290017	0.170724	0.0857096	0.120055	0.201606	0.132335
																					11.8333	0.0903068	0.137885	0.171437	0.153402	0.36553	0.125544	0.0799632	0.11296	0.302869	0.0931832
																					12	0.18227	0.102282	0.292985	0.213942	0.314267	0.166285	0.0746208	0.0997986	0.267572	0.0421948
																					12.1667	0.0575755	0.154931	0.196206	0.25396	0.320061	0.179908	0.121086	0.13116	0.249226	0.0847969
																					12.3333	0.0155375	0.0468189	0.227874	0.200411	0.340359	0.123281	0.128718	0.111212	0.260379	0.126441
																					12.5	0.163183	0.0675134	0.285042	0.207526	0.347228	0.178298	0.115833	0.149205	0.187108	0.118294
																					12.6667	0.165786	0.0199734	0.209114	0.213942	0.397225	0.191095	0.0739923	0.140311	0.285973	0.140625
																					12.8333	0.227384	0.115888	0.253532	0.225746	0.368792	0.167025	0.0976962	0.168639	0.236234	0.090835
																					13	0.212004	0.135852	0.20995	0.23245	0.351986	0.20141	0.119963	0.101033	0.27588	0.122751
																					13.1667	0.261929	0.075541	0.266857	0.21859	0.367602	0.169375	0.0853055	0.0916242	0.238409	0.118198
																					13.3333	0.133449	0.0809623	0.238482	0.190623	0.327697	0.178254	0.0976064	0.129566	0.286419	0.112448
																					13.5	0.161685	0.133402	0.21622	0.158378	0.381531	0.226307	0.0954066	0.164063	0.210584	0.102815
																					13.6667	0.163183	0.0815878	0.228971	0.170182	0.419441	0.166981	0.101467	0.0916242	0.212981	0.03539
																					13.8333	0.176276	0.0725177	0.266857	0.167632	0.40816	0.190833	0.110446	0.122368	0.246327	0.0542231
																					14	0.313747	0.00146825	0.206762	0.175159	0.361502	0.125979	0.099492	0.13517	0.25865	0.121073
																					14.1667	0.123669	0.171299	0.264506	0.229612	0.399297	0.124978	0.0806366	0.159231	0.187777	0.0308374
																					14.3333	0.200016	0.134966	0.229337	0.160476	0.376927	0.162106	0.102096	0.102781	0.258204	0.142878
																					14.5	0.183059	0.0827346	0.173266	0.218631	0.394423	0.151877	0.143578	0.0950688	0.225918	0.113118
																					14.6667	0.225097	0.0790336	0.248881	0.169236	0.446377	0.170898	0.136754	0.0765606	0.219227	0.0997005
																					14.8333	0.21721	0.111978	0.301451	0.177585	0.408812	0.161584	0.0988634	0.0570241	0.237628	0.136217
																					15	0.268712	0.0774697	0.205769	0.207979	0.417599	0.195404	0.106675	0.119078	0.266791	0.0868096
																					15.1667	0.100481	0.122925	0.20927	0.2204	0.33963	0.155795	0.138864	0.107253	0.263947	0.0981191
																					15.3333	0.212714	0.0730389	0.213242	0.152538	0.383219	0.105043	0.0601651	0.0921897	0.319597	0.130993
																					15.5	0.183768	0.106557	0.239475	0.215711	0.43759	0.237711	0.124004	0.128641	0.219227	0.0693662
																					15.6667	0.139838	-0.010938	0.137313	0.203825	0.412381	0.137906	0.15094	0.142162	0.273204	0.0821133
																					15.8333	0.0485843	0.0822654	0.206919	0.213696	0.391507	0.17042	0.118302	0.124682	0.244598	0.0803402
																					16	0.178563	0.130066	0.212353	0.212544	0.370672	0.202107	0.0972473	0.156609	0.248501	0.0791901
																					16.1667	0.118069	0.117139	0.149959	0.184001	0.432717	0.127024	0.118931	0.114091	0.244933	0.117527
																					16.3333	0.249546	0.0885728	0.225679	0.235124	0.421513	0.158493	0.121984	0.0800051	0.202331	0.0512999
																					16.5	0.190551	0.0868005	0.228344	0.204318	0.349952	0.154141	0.124228	0.123088	0.246159	0.0852282
																					16.6667	0.166496	0.0895111	0.245902	0.232738	0.41971	0.199321	0.114846	0.130543	0.183037	0.0632323
																					16.8333	0.17667	0.11349	0.301137	0.200987	0.340781	0.17721	0.125171	0.077743	0.19603	0.0418114
																					17	0.162	0.0285223	0.243551	0.235864	0.415105	0.169114	0.114172	0.0937835	0.245825	0.0277705
																					17.1667	0.218393	0.0563582	0.23843	0.222538	0.39592	0.133379	0.0866524	0.0878197	0.214208	0.0965377
																					17.3333	0.130846	0.077574	0.263983	0.211886	0.421475	0.146393	0.109054	0.142265	0.200881	0.0826884
																					17.5	0.128953	0.140804	0.276054	0.227597	0.422204	0.243021	0.0988634	0.104374	0.242312	0.0583443
																					17.6667	0.1564	0.110518	0.15832	0.241457	0.390817	0.224566	0.106136	0.105968	0.290323	0.133006
																					17.8333	0.00575755	0.0778346	0.210524	0.227762	0.417177	0.151747	0.0924436	0.125864	0.185602	0.109572
																					18	0.0756369	0.145652	0.200909	0.198602	0.458502	0.149179	0.136709	0.110492	0.232888	0.0749251
																					18.1667	0.104582	0.168692	0.210472	0.208308	0.394846	0.166067	0.137921	0.16905	0.212647	0.0979753
																					18.3333	0.2221	0.0805453	0.173161	0.217109	0.490196	0.176426	0.0772247	0.140774	0.276271	0.0497664
																					18.5	0.159397	0.0981643	0.210368	0.275553	0.449792	0.192313	0.0890766	0.107459	0.205342	0.10018
																					18.6667	0.353577	0.0429094	0.213294	0.240594	0.444804	0.177123	0.110536	0.115222	0.199375	0.0482329
																					18.8333	0.135736	0.0331095	0.28546	0.303561	0.38368	0.173771	0.0775838	0.117947	0.22352	0.05729
																					19	0.183059	0.141847	0.158738	0.221675	0.495453	0.161192	0.100749	0.0824729	0.276605	0.0852282
																					19.1667	0.242764	0.0954536	0.183508	0.222991	0.530984	0.231052	0.0652829	0.11589	0.245546	0.0898287
																					19.3333	0.159397	0.111144	0.279555	0.238661	0.453975	0.111616	0.105463	0.075995	0.229654	0.0289685
																					19.5	0.227778	0.154201	0.14557	0.193461	0.445073	0.132073	0.130244	0.111006	0.267795	0.148005
																					19.6667	0.100087	0.118911	0.219722	0.185482	0.375277	0.187351	0.116103	0.104477	0.251959	0.139427
																					19.8333	0.132345	0.116669	0.180999	0.177832	0.482139	0.157144	0.0717027	0.100981	0.249226	0.124236
																					20	0.0328102	0.129493	0.250187	0.203784	0.481294	0.124499	0.0673929	0.0912643	0.15945	0.038409
																					20.1667	0.160896	0.141378	0.262781	0.277691	0.535857	0.16363	0.118258	0.0997986	0.217498	0.0577693
																					20.3333	0.202224	0.100301	0.266439	0.226692	0.531713	0.197536	0.0713436	0.0599546	0.233892	0.037834
																					20.5	0.310356	0.0925345	0.184971	0.21386	0.511338	0.181606	0.0980554	0.104683	0.240639	0.0718582
																					20.6667	0.350501	0.104837	0.177551	0.240758	0.516595	0.129157	0.0799183	0.0924468	0.228818	0.063424
																					20.8333	0.215317	0.177398	0.141284	0.198231	0.524039	0.224523	0.0967085	0.128075	0.238966	0.0616509
																					21	0.310356	0.119849	0.204933	0.195353	0.528644	0.189528	0.07076	0.0911615	0.24549	0.0769378
																					21.1667	0.302863	0.159883	0.206187	0.160599	0.525651	0.179908	0.102365	0.0838096	0.236457	0.0598778
																					21.3333	0.270211	0.166607	0.222021	0.152003	0.487549	0.14265	0.140076	0.137226	0.150473	0.0647658
																					21.5	0.269422	0.170725	0.209532	0.191445	0.468133	0.156665	0.0963045	0.119644	0.257981	0.0743501
																					21.6667	0.32613	0.126104	0.274434	0.212832	0.506235	0.237842	0.0772247	0.0676663	0.220732	-0.00572661
																					21.8333	0.272813	0.133089	0.147921	0.234589	0.533977	0.16524	0.0837792	0.100827	0.192294	0.013394
																					22	0.3352	0.150813	0.239736	0.200041	0.548251	0.207591	0.134644	0.0919841	0.223409	0.0254223
																					22.1667	0.338513	0.148259	0.154244	0.256757	0.557959	0.168026	0.114711	0.12936	0.286419	0.011573
																					22.3333	0.273918	0.104576	0.259802	0.249395	0.529641	0.157405	0.170738	0.10751	0.170714	0.00328262
																					22.5	0.379131	0.194756	0.229337	0.230106	0.53225	0.173423	0.0848566	0.105814	0.245323	-0.0155026
																					22.6667	0.303573	0.119328	0.172691	0.238619	0.501554	0.165022	0.0967983	0.097845	0.272144	-0.014017
																					22.8333	0.363357	0.0993632	0.243812	0.249477	0.555119	0.157536	0.141647	0.113371	0.251513	-0.01464
																					23	0.296869	0.0829952	0.210315	0.215546	0.571427	0.128112	0.118437	0.104169	0.221792	0.0405176
																					23.1667	0.329916	0.178753	0.165532	0.273085	0.531637	0.23597	0.127461	0.129463	0.276326	0.0767941
																					23.3333	0.29048	0.100718	0.219878	0.171909	0.522926	0.147612	0.103443	0.0734244	0.27917	0.043297
																					23.5	0.314851	0.132725	0.251859	0.237139	0.510648	0.181693	0.0993124	0.11697	0.205844	0.0424344
																					23.6667	0.302074	0.127147	0.208748	0.270658	0.572463	0.208026	0.137068	0.132599	0.17735	0.0464119
																					23.8333	0.32542	0.159309	0.152206	0.26124	0.564443	0.203456	0.0767757	0.129206	0.228595	0.0452618
																					24	0.387807	0.19486	0.194429	0.24302	0.569547	0.207765	0.125126	0.113371	0.179134	-0.0215407
																					24.1667	0.282593	0.11104	0.204881	0.257497	0.542956	0.194664	0.119604	0.123551	0.223911	0.0280101
																					24.3333	0.459894	0.204608	0.220505	0.204894	0.59161	0.196361	0.15543	0.130543	0.183539	0.0659638
																					24.5	0.307674	0.183914	0.213137	0.24775	0.507271	0.215208	0.106002	0.0987704	0.195695	0.0566671
																					24.6667	0.282199	0.157068	0.200543	0.179724	0.531982	0.171638	0.124228	0.116353	0.225416	0.0389361
																					24.8333	0.401609	0.231089	0.291679	0.206868	0.599514	0.208766	0.114486	0.107356	0.178186	0.05245
																					25	0.275101	0.164991	0.223693	0.187991	0.609529	0.190964	0.103577	0.0873056	0.258092	0.0601174
																					25.1667	0.366748	0.217014	0.257294	0.221099	0.5923	0.232619	0.127281	0.151107	0.246829	0.0260453
																					25.3333	0.333307	0.201324	0.280235	0.232368	0.621001	0.20733	0.134374	0.0958399	0.203892	0.0224033
																					25.5	0.383232	0.101031	0.177551	0.193049	0.549172	0.195839	0.156597	0.135324	0.252182	-0.00371391
																					25.6667	0.442227	0.11594	0.223484	0.250793	0.552779	0.258778	0.0957209	0.0863288	0.204952	-0.00357014
																					25.8333	0.419276	0.170152	0.213503	0.199506	0.671919	0.196405	0.140704	0.144835	0.251847	0.0479933
																					26	0.359965	0.178336	0.221133	0.206745	0.639074	0.224349	0.126698	0.146789	0.228873	-0.024991
																					26.1667	0.30657	0.16275	0.25233	0.178079	0.602123	0.233054	0.131277	0.0712137	0.266512	-0.025614
																					26.3333	0.277703	0.199812	0.227978	0.157926	0.623687	0.206198	0.0974268	0.129309	0.231996	0.0626093
																					26.5	0.251834	0.228274	0.352924	0.162779	0.638498	0.238364	0.111928	0.0968168	0.281456	0.00419312
																					26.6667	0.268712	0.165825	0.332648	0.111944	0.622575	0.252292	0.130693	0.107613	0.329411	0.00788307
																					26.8333	0.314851	0.155348	0.311014	0.200411	0.595447	0.290508	0.141602	0.116559	0.192796	-0.0277705
																					27	0.403108	0.22598	0.286662	0.133043	0.652964	0.241803	0.104026	0.0996958	0.296958	-0.0373068
																					27.1667	0.367064	0.182089	0.327788	0.136827	0.653578	0.243544	0.124812	0.10494	0.210639	-0.0352941
																					27.3333	0.369351	0.15441	0.257608	0.13292	0.686653	0.176034	0.137203	0.0955315	0.205063	0.0213011
																					27.5	0.352078	0.156442	0.361651	0.129753	0.697512	0.167025	0.164857	0.128795	0.276159	-0.00601414
																					27.6667	0.405	0.132985	0.287133	0.0766563	0.597519	0.224131	0.162164	0.09985	0.331809	-0.0211573
																					27.8333	0.36036	0.128763	0.327736	0.0852521	0.673492	0.246808	0.156193	0.112806	0.225249	-0.0112376
																					28	0.400584	0.198561	0.352453	0.146163	0.653578	0.236492	0.157809	0.147252	0.301531	-0.00500779
																					28.1667	0.465888	0.18089	0.307722	0.0831545	0.619965	0.25782	0.159111	0.153113	0.206569	0.00361807
																					28.3333	0.456818	0.174479	0.320107	0.103184	0.636733	0.222999	0.176709	0.124116	0.270304	0.0111896
																					28.5	0.459815	0.181516	0.362748	0.0770264	0.615246	0.253424	0.131007	0.118204	0.245267	-0.0407092
																					28.6667	0.446013	0.135748	0.362434	0.094835	0.655727	0.243282	0.117853	0.13337	0.252684	0.0413322
																					28.8333	0.487657	0.162176	0.385532	0.150235	0.705071	0.28559	0.143847	0.146172	0.265676	-0.00294717
																					29	0.466993	0.155608	0.423104	0.0878432	0.694865	0.285329	0.107393	0.106585	0.221513	0.0263807
																					29.1667	0.444436	0.147946	0.392482	0.120746	0.607994	0.253206	0.136035	0.121751	0.304151	0.020103
																					29.3333	0.441833	0.159101	0.376335	0.0446173	0.578257	0.201541	0.142994	0.190386	0.159562	0.000359411
																					29.5	0.415963	0.192775	0.418872	0.0792062	0.616474	0.244632	0.108336	0.180875	0.229542	-0.0566671
																					29.6667	0.359255	0.210029	0.361651	0.0149227	0.632359	0.252466	0.150132	0.154192	0.26233	-0.0282497
																					29.8333	0.41478	0.151021	0.371945	0.0873085	0.716084	0.259257	0.148291	0.164423	0.240081	0.0182341
																					30	0.323921	0.213835	0.421902	0.0354869	0.669617	0.284937	0.149144	0.103706	0.223799	-0.0744459
																					30.1667	0.500039	0.181464	0.395304	0.0639065	0.679478	0.286765	0.133387	0.151056	0.27365	-0.00893734
																					30.3333	0.468807	0.157954	0.385793	0.0975083	0.694711	0.232836	0.125665	0.0991817	0.267739	-0.0142087
																					30.5	0.561243	0.138406	0.395304	0.0891181	0.692985	0.23288	0.144161	0.17085	0.301308	0.0399425
																					30.6667	0.507532	0.168327	0.401784	0.072091	0.636158	0.201628	0.124498	0.0980506	0.219227	0.00994369
																					30.8333	0.472987	0.17771	0.400948	0.0302636	0.66248	0.222869	0.131591	0.1381	0.238241	0.00663712
																					31	0.473066	0.139449	0.422059	0.117414	0.697052	0.213946	0.122343	0.129926	0.242368	0.00529532
																					31.1667	0.380945	0.145809	0.402306	0.0533777	0.653923	0.25029	0.144341	0.120826	0.208353	-0.00103031
																					31.3333	0.48395	0.111457	0.41166	0.0590122	0.69379	0.236449	0.122343	0.131777	0.243594	-0.0179945
																					31.5	0.502642	0.188344	0.417304	0.0758337	0.668466	0.2277	0.155834	0.120877	0.17813	-0.0319396
																					31.6667	0.514315	0.187041	0.440976	0.097097	0.749926	0.21869	0.126159	0.156146	0.23194	-0.0180424
																					31.8333	0.477482	0.228482	0.427337	0.0575727	0.712669	0.218864	0.0896153	0.135941	0.213706	-0.0430095
																					32	0.500434	0.203774	0.424986	0.0635775	0.682049	0.279409	0.142321	0.109413	0.260044	-0.0346711
																					32.1667	0.403896	0.158736	0.453152	0.0611098	0.71616	0.216644	0.119155	0.116148	0.224301	0.0473703
																					32.3333	0.482372	0.144245	0.380724	0.0159509	0.731355	0.253642	0.179493	0.153678	0.209524	-0.00203666
																					32.5	0.417777	0.129545	0.400686	0.119964	0.725024	0.317016	0.157988	0.12314	0.21287	-0.0149275
																					32.6667	0.480164	0.202836	0.411451	0.0919971	0.671113	0.2156	0.135362	0.170644	0.188781	-0.00500779
																					32.8333	0.487262	0.203409	0.401888	-0.00872605	0.732852	0.231226	0.129571	0.122677	0.189004	0.0373068
																					33	0.494755	0.156912	0.453309	0.101086	0.757063	0.28559	0.0815794	0.104683	0.229654	-0.0430095
																					33.1667	0.442148	0.161812	0.412444	0.0489358	0.781697	0.24041	0.160143	0.145658	0.222795	0.00179705
																					33.3333	0.53908	0.176511	0.431309	0.0854989	0.75691	0.253598	0.166473	0.156043	0.172777	-0.0426261
																					33.5	0.542156	0.190534	0.465485	0.0399287	0.765198	0.199408	0.120951	0.175065	0.220007	0.0203906
																					33.6667	0.513921	0.220872	0.456967	0.102896	0.744209	0.264741	0.111299	0.19198	0.201104	-0.0212052
																					33.8333	0.497437	0.193661	0.410563	0.0667444	0.732046	0.193967	0.0862932	0.127818	0.200435	-0.00716425
																					34	0.570629	0.199917	0.433033	0.0398465	0.730319	0.204457	0.15745	0.174037	0.247498	-0.0443992
																					34.1667	0.551463	0.125323	0.473271	0.0773555	0.739375	0.158406	0.132893	0.12607	0.127666	0.0223553
																					34.3333	0.483555	0.156651	0.384905	0.0562978	0.754723	0.227961	0.184161	0.173574	0.231383	-0.0018929
																					34.5	0.500039	0.172654	0.459161	0.0588477	0.802648	0.204152	0.11929	0.140928	0.165026	-0.0401821
																					34.6667	0.551857	0.164418	0.315038	0.107215	0.761323	0.191834	0.150087	0.151776	0.225974	-0.0300707
																					34.8333	0.536793	0.208987	0.500758	0.0539123	0.795779	0.244849	0.162747	0.156043	0.148465	-0.0428178
																					35	0.561637	0.17036	0.555523	0.0517325	0.82379	0.224	0.155789	0.158871	0.136978	-0.0334731
																					35.1667	0.557536	0.194235	0.514083	0.0542002	0.790791	0.228614	0.147259	0.144887	0.142276	-0.0297352
																					35.3333	0.56771	0.182037	0.521451	0.0560099	0.827665	0.244893	0.13186	0.172752	0.186996	-0.0933749
																					35.5	0.543655	0.107808	0.494173	0.0963156	0.819646	0.20128	0.158976	0.172957	0.171495	0.0253265
																					35.6667	0.581907	0.256214	0.490306	0.048689	0.804451	0.195534	0.130962	0.16869	0.18064	0.0021325
																					35.8333	0.645398	0.155713	0.459005	0.0723789	0.75691	0.21412	0.117719	0.1563	0.15577	-0.0255182
																					36	0.547046	0.212584	0.578934	0.0237653	0.797122	0.206633	0.146675	0.179435	0.194747	0.0041452
																					36.1667	0.69201	0.134184	0.492553	0.0583953	0.836797	0.176905	0.135317	0.119952	0.158168	0.0164131
																					36.3333	0.537976	0.187615	0.548991	0.0706104	0.826092	0.172988	0.10232	0.141802	0.182257	-0.0581047
																					36.5	0.724978	0.245319	0.530283	0.012126	0.860741	0.132073	0.138325	0.177173	0.198316	-0.00864981
																					36.6667	0.62292	0.194443	0.517428	0.0606985	0.803261	0.134206	0.151658	0.184988	0.17997	-0.00495987
																					36.8333	0.612351	0.178857	0.488582	0.0471673	0.81013	0.178037	0.136978	0.177739	0.119581	-0.0142087
																					37	0.657386	0.168692	0.548729	0.0721733	0.849421	0.129984	0.112915	0.12463	0.169822	0.0236971
																					37.1667	0.573231	0.201272	0.511575	0.0381602	0.809976	0.131855	0.121221	0.134759	0.203502	-0.0358213
																					37.3333	0.529695	0.18897	0.533523	0.0606985	0.834303	0.135686	0.127595	0.173677	0.10419	-0.0168923
																					37.5	0.537582	0.166347	0.503632	0.023354	0.906708	0.128417	0.132938	0.147766	0.120361	-0.00563077
																					37.6667	0.699503	0.198249	0.604539	0.0301402	0.883878	0.203021	0.139627	0.191671	0.184153	0.0407092
																					37.8333	0.527802	0.226866	0.503527	0.0431367	0.811319	0.16611	0.118213	0.211002	0.231048	-0.0352941
																					38	0.691143	0.17573	0.506819	0.0435891	0.860741	0.215165	0.128897	0.176762	0.145119	0.015263
																					38.1667	0.690039	0.202054	0.389869	0.0759571	0.876434	0.176513	0.143308	0.15121	0.124097	-0.0442075
																					38.3333	0.618345	0.183392	0.557822	0.0580663	0.815962	0.144652	0.16571	0.128486	0.140937	0.0156463
																					38.5	0.58869	0.179431	0.515964	0.0470439	0.894698	0.168722	0.180974	0.157431	0.146235	-0.010998
																					38.6667	0.540658	0.231662	0.559181	0.0498818	0.903025	0.13451	0.151703	0.203907	0.15432	-0.000263568
																					38.8333	0.601073	0.182871	0.48252	0.0238476	0.775788	0.117492	0.145149	0.124528	0.083726	-0.0143045
																					39	0.651786	0.176303	0.514867	0.070158	0.865383	0.109396	0.099492	0.172906	0.170435	-0.00692464
																					39.1667	0.623945	0.229942	0.544862	0.0817562	0.836912	0.117666	0.120547	0.164372	0.165528	-0.0210135
																					39.3333	0.625444	0.138354	0.539741	0.0222435	0.824902	0.0831931	0.152646	0.216606	0.109209	0.0032347
																					39.5	0.634829	0.185269	0.50938	0.0629606	0.937405	0.0881551	0.0951822	0.140054	0.101347	-0.0437283
																					39.6667	0.691616	0.219152	0.488268	0.00871234	0.892857	0.125196	0.0900194	0.206786	0.116848	0.00222835
																					39.8333	0.643899	0.163636	0.470553	0.0649758	0.917529	0.0815826	0.111523	0.169667	0.180361	-0.00534324
																					40	0.718669	0.183705	0.518839	0.0796175	0.905864	0.0923336	0.16378	0.19491	0.121644	-0.0125314
																					40.1667	0.586403	0.205494	0.512411	0.0331837	0.902795	0.0773606	0.112556	0.168536	0.115454	-0.0302144
																					40.3333	0.643111	0.149197	0.530649	0.0452343	0.864808	0.0662614	0.132085	0.192134	0.0976664	-0.0812987
																					40.5	0.731761	0.232705	0.537755	0.072091	0.865115	0.108308	0.11094	0.161493	0.160119	-0.0173236
																					40.6667	0.744223	0.211385	0.524325	0.0647291	0.894085	0.0566421	0.126608	0.172803	0.116291	0.0130586
																					40.8333	0.652181	0.211332	0.554634	0.0569558	0.905557	0.0678719	0.0957658	0.180052	0.0989489	0.00198874
																					41	0.611957	0.223009	0.451898	0.0193234	0.942393	0.0290465	0.107438	0.170541	0.155435	-0.0100875
																					41.1667	0.580409	0.23578	0.529447	0.089077	0.9135	0.105	0.0474601	0.17414	0.109711	-0.00726009
																					41.3333	0.543576	0.218578	0.460363	0.0491003	0.913078	0.0878504	0.124677	0.212236	0.147071	-0.0773691
																					41.5	0.60478	0.131786	0.559233	0.0207629	0.864923	0.0478498	0.0670338	0.162984	0.147852	0.0610758
																					41.6667	0.621342	0.219569	0.486283	0.0722144	0.943736	0.0735738	0.112197	0.203959	0.136811	-0.0651971
																					41.8333	0.583011	0.232913	0.503318	0.0625904	0.928273	0.144739	0.0919498	0.175374	0.171718	0.0368276
																					42	0.496648	0.25121	0.56634	0.0444528	0.875897	0.0759242	0.0796489	0.197686	0.0812725	-0.0437283
																					42.1667	0.549255	0.143567	0.484245	0.0493471	0.933645	0.13216	0.0541493	0.177585	0.0373881	-0.0028034
																					42.3333	0.521413	0.138354	0.500235	0.0292765	0.911965	0.0982967	0.112646	0.195836	0.103131	0.00160537
																					42.5	0.542156	0.154045	0.531903	0.0632896	0.855215	0.0493732	0.0604344	0.215989	0.188725	-0.0437283
																					42.6667	0.640114	0.0971738	0.501437	0.0595058	0.934527	0.0587749	0.0613772	0.171364	0.142722	0.0318438
																					42.8333	0.581986	0.167129	0.508335	0.0296055	0.901567	0.056555	0.0713885	0.195938	0.195305	-0.0214448
																					43	0.561637	0.143619	0.532059	0.060534	0.960926	0.0454123	0.0577857	0.193728	0.0597485	-0.0374027
																					43.1667	0.510214	0.192098	0.473062	0.0694177	0.941549	0.0418867	0.0588182	0.232184	0.0778153	-0.0681203
																					43.3333	0.480953	0.184174	0.501176	0.0637009	0.936983	0.0828013	0.0640708	0.190746	0.115008	-0.00510363
																					43.5	0.478271	0.168067	0.563309	0.108407	0.869489	0.0352272	0.0163039	0.160721	0.113001	-0.0128669
																					43.6667	0.58309	0.216128	0.489784	0.0773143	0.904636	0.00528118	0.0649238	0.184268	0.133465	-0.0205343
																					43.8333	0.54397	0.186207	0.577575	0.0132776	0.935371	0.0745314	0.06654	0.167919	0.0804918	-0.0136816
																					44	0.507217	0.22254	0.591527	0.0489769	0.959967	0.06069	0.0533861	0.212596	0.12103	-0.0560441
																					44.1667	0.456897	0.184591	0.485708	0.104706	0.922824	0.0703529	0.043734	0.200463	0.133465	-0.0177549
																					44.3333	0.420775	0.194339	0.475413	0.076903	0.970135	0.00428008	0.0309841	0.164372	0.148186	-0.0461723
																					44.5	0.450824	0.231245	0.521608	0.0471673	0.883149	0.0677848	0.0523536	0.187198	0.13787	0.000982389
																					44.6667	0.371638	0.151334	0.474786	0.0508277	0.938326	0.0565115	0.0603895	0.142625	0.131848	-0.00826644
																					44.8333	0.510924	0.181672	0.528454	0.0521849	0.913654	0.0332685	0.0342165	0.142008	0.107982	-0.0831197
																					45	0.413992	0.141638	0.548416	0.0530486	0.965837	0.0263479	-0.0174562	0.138255	0.176736	-0.0337606
																					45.1667	0.404685	0.152116	0.558135	0.00694383	0.972974	0.0666096	0.0490763	0.144732	0.146848	-0.0628489
																					45.3333	0.359571	0.256787	0.529029	0.00953491	0.996304	0.0179038	0.0496599	0.167045	0.111216	0.00285132
																					45.5	0.35058	0.155296	0.499295	0.0430956	0.995958	0.0246068	0.0209728	0.156711	0.0799342	-0.0540793
																					45.6667	0.391514	0.117712	0.52767	0.0979196	0.958701	-0.0152632	0.029368	0.161955	0.160956	0.00227627
																					45.8333	0.396009	0.214564	0.459214	0.00669706	0.985061	0.0229963	0.0237114	0.186993	0.125324	-0.0232658
																					46	0.377632	0.187406	0.546116	0.0258217	0.964456	-0.0111282	0.015855	0.144373	0.121811	-0.0536001
																					46.1667	0.450035	0.200594	0.482886	0.054118	0.962653	0.0296559	0.0109615	0.142008	0.0954917	0.0242722
																					46.3333	0.43363	0.158267	0.477138	0.0238476	1.00755	0.0586443	-0.00515529	0.121032	0.12209	-0.070133
																					46.5	0.408707	0.198405	0.474211	0.0483189	1.0166	0.078144	0.0554512	0.0536824	0.0861237	-0.0292081
																					46.6667	0.417068	0.158058	0.557979	0.0384892	0.983258	0.0332685	0.0323759	0.083861	0.0528898	-0.0100395
																					46.8333	0.497831	0.174583	0.559337	0.0594646	0.897193	0.0443677	0.0202545	0.0687974	0.0998411	-0.0381694
																					47	0.312249	0.153523	0.529812	0.0253693	0.966989	0.115228	0.0191322	0.0754295	0.160342	-0.0666347
																					47.1667	0.318322	0.162072	0.504781	0.0365973	0.926968	-0.0291916	-0.00291061	0.0727561	0.116402	0.0167006
																					47.3333	0.295291	0.211958	0.496995	0.000856839	0.962154	0.0625181	-0.0043921	0.0692601	0.140937	0.0619384
																					47.5	0.320845	0.227961	0.484663	0.0240532	0.995191	0.052246	0.00687622	0.103089	0.131402	-0.0210615
																					47.6667	0.276599	0.110362	0.533314	0.0241766	0.922325	-0.010867	0.0305352	0.0666895	0.123651	-0.050006
																					47.8333	0.378736	0.166555	0.544706	0.0671968	0.972936	0.0293076	0.00157876	0.0907502	0.0888561	-0.0203426
																					48	0.347583	0.163323	0.531694	0.076574	0.92716	0.0529859	0.00323983	0.0586693	0.0908635	0.0134899
																					48.1667	0.323921	0.075124	0.44871	0.0402166	0.997148	-0.0238379	-0.0239209	0.0744527	0.111663	-0.0652929
																					48.3333	0.226595	0.173227	0.500705	0.0135655	0.972476	0.0609077	0.0207933	0.113166	0.0797112	-0.000790703
																					48.5	0.243947	0.101292	0.576216	0.032649	0.97662	0.0126806	0.0129818	0.0117304	0.0777037	-0.0332335
																					48.6667	0.325814	0.120579	0.437632	0.0263975	0.977425	0.0146828	0.0106922	0.0255602	0.168874	-0.0114772
																					48.8333	0.246155	0.136009	0.474734	0.0196936	1.04127	0.0820614	0.00422749	0.0303929	0.129952	-0.034144
																					49	0.298367	0.119119	0.507708	0.0371731	0.933836	0.00654344	0.00921069	0.0546592	0.113949	-0.0344795
																					49.1667	0.213818	0.11693	0.460468	0.0344586	1.01031	0.0526812	0.0151367	0.0332719	0.164134	-0.0376902
																					49.3333	0.261614	0.171716	0.476929	0.0242588	0.939093	0.0016685	-0.0189826	0.03903	0.0617559	-0.0401821
																					49.5	0.269816	0.124958	0.553589	0.0543236	1.01441	0.0783617	0.0378529	0.0513688	0.082555	-0.0332814
																					49.6667	0.216105	0.130222	0.52281	0.0532954	0.95801	0.0512013	-0.00425742	-0.0121246	0.118354	-0.0236492
																					49.8333	0.206325	0.136478	0.519518	0.0515269	0.961041	0.113313	0.0173365	0.0516259	0.176179	-0.0203906
																					50	0.198833	0.126938	0.409936	0.0639888	1.00663	0.0711363	0.0070109	0.0293132	0.124432	-0.017659
																					50.1667	0.287799	0.128502	0.521451	0.0388182	0.950259	-0.0029888	0.00858218	0.0124502	0.130398	-0.00860189
																					50.3333	0.250651	0.107026	0.496682	0.0552696	0.971785	-0.0134351	0.00189302	0.0428345	0.118577	-0.0675452
																					50.5	0.170676	0.0623007	0.413855	0.0321143	0.971401	0.00275666	0.0239358	0.0350713	0.154487	-0.0343357
																					50.6667	0.268633	0.123654	0.420387	0.0401344	0.973588	0.0762289	0.00261132	0.0526027	0.139041	-0.026189
																					50.8333	0.230775	0.117608	0.423	0.0950406	0.98345	0.0222129	-0.0248187	0.012296	0.145956	-0.0856595
																					51	0.186844	0.0166373	0.456653	0.0882956	0.952101	0.030657	0.00534983	0.0394413	0.120863	0.0383611
																					51.1667	0.159397	0.104628	0.495166	0.0550639	0.940897	-0.012521	0.0214667	-0.00148237	0.0936515	-0.0486163
																					51.3333	0.278413	0.131317	0.373722	0.122144	1.01806	0.0206024	-0.0101834	-0.000145666	0.119135	0.0238888
																					51.5	0.259642	0.0383222	0.370482	0.0270967	1.03705	0.0245198	0.00728026	-0.0162375	0.119804	0.00261172
																					51.6667	0.211215	0.054638	0.35423	0.0236419	1.09822	0.00401892	0.0306699	0.0226297	0.184599	0.0259015
																					51.8333	0.0835239	0.0918569	0.355119	0.0752579	1.06157	0.0533776	0.0187282	0.0190823	0.204394	-0.0320355
																					52	0.0523701	0.122508	0.305579	0.026891	1.04469	0.0766206	0.0116798	-0.015672	0.105863	-0.0318917
																					52.1667	0.108684	0.0720485	0.359717	0.0718443	1.02048	0.0178167	-0.0325405	0.0027848	0.139822	0.0106146
																					52.3333	0.220601	0.115888	0.374924	0.0442061	0.991738	0.0350096	-0.0305202	-0.0303757	0.121086	-0.0068288
																					52.5	0.113968	0.0535433	0.433294	0.0651404	1.14088	0.0318757	-0.00605317	0.0333233	0.156383	-0.0440158
																					52.6667	0.154192	0.109632	0.402515	0.0525551	1.04457	0.0688294	0.0266743	0.0111135	0.112053	-0.0713789
																					52.8333	0.167679	0.021016	0.452682	0.0833191	1.02949	-0.00224885	0.031882	0.034403	0.117183	-0.0180424
																					53	0.246549	0.067722	0.394102	0.0856222	1.03609	0.0575561	-0.0157951	0.0321409	0.175231	-0.0257578
																					53.1667	0.186135	0.0994153	0.324078	0.0197347	1.07665	0.0687424	-0.0138647	-0.0152093	0.142387	-0.0241284
																					53.3333	0.153798	0.0915962	0.369646	0.0393529	1.07861	0.0903314	0.0370448	-0.0196821	0.163354	0.00587037
																					53.5	0.192839	0.0928473	0.350624	0.0324845	0.987248	0.0712234	0.0250582	-0.0104794	0.135752	-0.0208219
																					53.6667	0.197334	0.0874782	0.428435	0.0677726	0.99569	0.0940311	-0.0249085	-0.0025106	0.14696	-0.0540314
																					53.8333	0.147015	0.113802	0.357627	0.057655	1.09277	0.040668	0.00584367	-0.0147466	0.119581	-0.00198874
																					54	0.129348	0.0746549	0.327893	-0.00547692	1.06464	-0.00207475	0.0181894	0.0166145	0.148354	-0.0557566
																					54.1667	0.185661	0.0998845	0.316971	0.0125373	1.04653	0.0226481	0.0165733	0.0041215	0.177015	-0.0164131
																					54.3333	0.210821	0.0731432	0.354962	0.0161154	1.01683	0.0475451	0.0151367	-0.00492695	0.144227	-0.0594465
																					54.5	0.0959855	0.0984249	0.357575	0.0411626	1.02712	0.0154228	0.0304454	0.00741185	0.12025	0.0185216
																					54.6667	0.200331	0.112864	0.385898	0.0264386	1.03111	0.0543352	-0.0112608	-0.0136155	0.171049	0.0145921
																					54.8333	0.14733	0.105045	0.332021	0.00608013	1.03479	0.04489	0.0387059	0.0348143	0.156662	-0.0657721
																					55	0.079817	0.0761666	0.3408	0.0222847	1.06844	0.0520718	0.00126451	-0.0158262	0.119804	-0.0603091
																					55.1667	0.142835	0.0833601	0.317337	0.099647	1.05827	0.0807121	0.0309841	-0.0371107	0.0850085	-0.0272433
																					55.3333	0.178169	0.0708496	0.307461	0.0079309	1.07412	-0.00612269	0.00171344	-0.0208132	0.196755	-0.0736792
																					55.5	0.0549728	0.121309	0.260691	-0.0015286	1.06786	0.059863	0.0118594	0.00314468	0.0555106	-0.0385528
																					55.6667	0.187633	0.0620401	0.27433	0.0188299	1.01871	0.0208636	-0.00115975	0.0123988	0.119636	-0.0132982
																					55.8333	0.130058	0.0999366	0.241669	0.0317031	1.05302	0.0707011	0.00961474	0.0117304	0.138484	-0.0214448
																					56	0.172174	0.0540125	0.3628	0.00891798	1.01031	0.0552057	0.0454399	0.0666381	0.139934	0.028681
																					56.1667	0.144728	0.075124	0.380672	-0.0508825	1.01837	0.0477192	0.0130716	0.0310098	0.139265	-0.045741
																					56.3333	0.164682	0.0151777	0.283057	0.0489358	1.01917	0.0278278	0.0300414	-0.000916842	0.16564	-0.0661076
																					56.5	0.119962	0.0970696	0.208016	0.0136889	1.02101	0.0320498	0.0325105	0.0377962	0.158614	-0.0243201
																					56.6667	0.109472	0.0759581	0.267693	-0.000212496	1.04761	0.0477192	0.0141041	0.0285421	0.128056	-0.00510363
																					56.8333	0.112075	0.0623007	0.301085	0.0497584	0.978385	0.0389269	0.018369	0.0280279	0.173168	0.0371631
																					57	0.0917265	0.10541	0.313522	0.0433012	1.05079	0.00127677	0.0517699	-0.0143353	0.0651574	0.0561879
																					57.1667	0.157505	0.138042	0.326743	0.0604106	0.959852	0.0888515	0.0477744	-0.00369307	0.0912538	0.0102791
																					57.3333	0.0783185	0.0932643	0.261004	0.0564212	0.976927	0.0790581	0.0405914	0.0345572	0.214933	-0.0351983
																					57.5	0.0605726	0.0660539	0.270933	0.0112623	1.0153	0.0692647	0.0131613	0.0144553	0.205677	-0.0241764
																					57.6667	0.0851013	0.0626135	0.240415	0.0425609	0.998452	0.00293076	0.0341267	0.0407266	0.203	-0.0340002
																					57.8333	0.122959	-0.0166199	0.223693	0.0485245	1.03671	0.0529424	-0.00627764	0.0187224	0.153428	-0.0480891
																					58	0.151826	0.0707453	0.337717	0.0827433	1.00275	0.0163368	0.0533412	0.0041215	0.173948	0.0351024
																					58.1667	0.147725	0.0935771	0.315665	0.0742708	0.948801	0.0293512	0.032331	-0.0273939	0.154766	-0.0312687
																					58.3333	0.0978784	0.0467668	0.251285	0.0289475	1.08191	0.0263479	0.0153611	0.0137869	0.144395	0.0330418
																					58.5	0.154113	0.0921175	0.294344	0.0424375	1.02608	0.0186002	0.0261356	0.0250975	0.135417	0.00261172
																					58.6667	0.0662513	0.0691294	0.274382	0.0314563	1.06468	0.0254338	0.0288741	0.0120389	0.0977221	0.0217803
																					58.8333	0.00544207	0.100718	0.289223	0.0556397	1.06529	0.0445418	0.0203892	0.0500835	0.175788	-0.0136336
																					59	0.0587586	0.054221	0.295389	0.0670323	1.10892	0.0141605	0.0255969	-0.0139754	0.131402	0.0021325
																					59.1667	0.0921997	0.0511455	0.268111	0.0256161	0.983258	0.039841	0.0398731	0.0319866	0.203279	-0.0625135
																					59.3333	0.108763	0.0172628	0.285722	0.128725	1.03805	0.0633887	0.0555859	0.0281308	0.151476	0.00745178
																					59.5	0.0294976	0.0780431	0.35005	0.0368441	1.0831	0.0442371	0.0422076	-0.0120218	0.179301	-0.0616988
																					59.6667	0.0974052	0.0893026	0.275793	0.0313329	1.0996	0.0709622	0.0190424	0.0189795	0.184431	0.0101833
																					59.8333	0.0332045	0.097643	0.226463	0.0458512	1.06414	0.0182955	-0.0237862	0.0128615	0.136142	-0.0472745
																					60	0.199227	0.0589646	0.279503	0.0929019	1.04346	0.0543787	0.0056192	0.0239664	0.159841	0.00265964

## Sheet: Fig. 3
	Fig. 3f				Fig. 3h
		wet weight ratio				total residence time (min)
		H2O	La3+			H2O	La3+
	leaf pairs	1.04214	0.965296		leaf pairs	4.81667	72.1667
		0.982765	0.862359			73.8333	291.767
		0.975138	0.751059			110.85	122.817
		0.974824	0.823009			106.983	207.983
		0.536348	0.819041			76.25	87.2333
		0.782999	0.740741			28.0167	344.267
		0.946296	1.00793			85.85	142.567
		1.00973	1.01679			129.033	96.7833
		0.759156	0.210061			27.8333	191.767
		0.371005	0.136426			101.467	208.6
		1.0503	0.362525			10.4833	41.5
		0.994327	0.387255			127.917	214.483
		0.278075	0.136254			104.483	140.283
		0.647093	0.46262			66.9	94.0833
	Fig. 3g				Fig. 3i
		wet weight ratio				total residence time (min)
		WT	elp1b #1			WT	elp1b #1
	leaf pairs	0.990331	0.780229		leaf pairs	115.467	248.233
		1.01252	0.783187			161.767	237.817
		1.00259	0.899178			44.7167	141.733
		0.954235	0.851073			100.7	228.6
		0.922159	0.840166			27.3333	23.55
		0.681818	0.610839			95.3167	142.733
		0.395349	0.444339			108.05	171.383
		0.75414	0.758571			36.0167	49.25
		0.739357	0.17142			57.3667	140.95
		0.889114	0.724848			125.25	181.983
		0.972956	0.831295			50.75	31.75
		0.851865	0.618325			40.2	114.683

## Sheet: Supplementary Fig. 2
	WT
	time after movement (s)	Δdegree (leaflet angle change)
		leaflet 1	leaflet 2	leaflet 3	leaflet 4	leaflet 5	leaflet 6	leaflet 7	leaflet 8	leaflet 9	leaflet 10
	-0.5	0.04	-0.24	-0.152	0.082	-0.066	-0.024	-0.078	-0.226	-0.016	0.146
	-0.4	-0.04	-0.34	-0.032	0.012	-0.106	0.146	-0.118	0.234	0.004	0.106
	-0.3	-0.1	0.06	-0.082	0.082	-0.076	0.056	-0.048	0.014	-0.056	0.006
	-0.2	0.23	0.19	0.128	-0.198	0.274	-0.084	0.122	-0.096	0.144	-0.224
	-0.1	-0.13	0.33	0.138	0.022	-0.026	-0.094	0.122	0.074	-0.076	-0.034
	0	0.05	0.48	0.118	-0.188	0.004	-0.184	-0.188	0.014	0.124	0.136
	0.1	3.21	6.98	1.748	2.412	3.194	3.066	0.812	3.994	0.354	0.516
	0.2	6.08	11.83	7.938	12.722	5.394	7.886	5.902	8.834	8.484	3.006
	0.3	10.41	17.71	14.448	20.112	9.784	12.296	10.952	17.014	15.864	6.656
	0.4	15.3	21.39	19.138	28.262	13.144	18.386	15.602	21.904	24.284	10.086
	0.5	20.43	25.29	24.698	34.322	17.344	21.886	19.982	26.244	31.354	15.796
	0.6	24.24	28.2	29.258	39.372	22.384	26.586	22.822	30.064	36.554	19.166
	0.7	28.8	31.06	32.498	43.252	27.104	31.086	27.352	33.674	40.974	23.756
	0.8	32.74	33.46	36.128	46.662	29.874	34.346	29.332	35.684	44.074	29.316
	0.9	36.12	37.23	37.748	49.282	33.184	37.076	32.072	38.814	46.774	33.226
	1	39.28	38.68	40.758	52.182	37.594	40.126	33.812	40.834	49.494	37.486
	1.1	42.31	40.68	42.778	54.492	40.504	42.686	36.542	42.404	50.494	40.956
	1.2	43.85	42.04	44.418	56.562	42.644	44.816	37.402	44.194	53.124	42.906
	1.3	45.88	43.45	46.048	57.912	45.264	47.296	38.802	45.134	55.984	45.836
	1.4	47.79	44.54	47.488	59.062	47.724	48.466	40.562	46.444	56.844	49.956
	1.5	48.84	45.39	48.438	60.452	48.574	50.936	40.822	47.034	57.404	50.666
	1.6	49.85	46.15	49.748	60.912	50.744	51.906	42.282	48.214	57.154	51.556
	1.7	51.27	46.99	50.888	61.302	52.664	53.316	42.642	49.404	57.604	51.676
	1.8	51.97	47.44	51.928	62.022	53.264	53.876	44.032	49.804	57.464	51.826
	1.9	52.43	47.65	52.588	61.282	54.274	55.136	44.522	50.414	56.794	51.966
	2	52.61	48.36	53.478	60.972	55.344	55.846	44.832	51.244	56.694	52.586
	GCaMP6f
	time after movement (s)	Δdegree (leaflet angle change)
		leaflet 1	leaflet 2	leaflet 3	leaflet 4	leaflet 5	leaflet 6	leaflet 7	leaflet 8	leaflet 9	leaflet 10
	-0.5	0.04	-0.156	-0.05	-0.272	0.066	0.284	0.31	0.082	-0.322	-0.084
	-0.4	-0.12	0.284	0.09	-0.162	0.196	0.104	-0.32	0.042	0.128	-0.434
	-0.3	-0.04	-0.156	-0.01	0.078	-0.224	0.024	0.11	0.102	-0.172	0.096
	-0.2	0.06	0.274	0	0.138	0.276	-0.636	-0.11	-0.048	0.198	0.206
	-0.1	0.06	-0.246	-0.03	0.218	-0.314	0.224	0.01	-0.178	0.168	0.216
	0	-0.2	-0.376	0.04	0.088	0.036	0.124	0.12	0.032	0.288	0.516
	0.1	4.04	6.404	4.52	1.668	1.016	4.714	2.61	1.892	0.858	2.066
	0.2	8.01	10.974	8.53	5.588	3.606	8.824	11.88	4.292	6.648	4.876
	0.3	10.89	19.234	10.6	10.538	6.716	13.174	17.3	9.592	9.748	8.966
	0.4	15.31	25.404	14.98	13.188	9.206	16.904	22.49	12.772	11.958	15.456
	0.5	20.01	30.644	18.64	15.948	14.086	23.304	26.02	17.692	16.708	20.766
	0.6	23.11	35.494	22.76	19.818	19.396	26.514	32.42	23.342	22.278	26.286
	0.7	28.66	38.614	27.37	24.978	26.506	29.174	38.58	27.702	23.438	31.116
	0.8	34.04	43.174	31.31	26.678	33.316	33.384	42.34	32.832	26.848	35.156
	0.9	36.19	45.274	35.31	28.848	37.886	36.984	45.76	36.932	32.488	38.066
	1	38.92	47.994	37.85	31.098	44.716	38.214	47.64	40.902	36.888	40.196
	1.1	41.44	49.724	41.69	34.088	47.356	42.284	50.82	44.892	40.048	41.856
	1.2	44.34	51.994	43.68	36.618	48.836	45.254	52.98	47.462	42.318	43.136
	1.3	46.97	52.694	46.36	38.608	49.326	46.314	52.89	50.452	44.238	43.006
	1.4	49.07	54.434	49.07	40.878	49.416	48.044	54.89	52.742	48.018	43.536
	1.5	49.81	53.824	50.93	43.138	49.696	47.504	55.83	54.702	50.488	44.896
	1.6	51.08	54.244	53.23	43.388	50.576	48.244	57.08	56.292	51.828	44.306
	1.7	52.46	54.464	54.45	44.248	51.546	48.604	57.34	57.282	53.988	44.376
	1.8	54.51	55.194	55.6	46.318	52.666	47.554	58.01	57.422	54.678	44.456
	1.9	55.41	54.954	56.96	47.498	52.496	48.964	59.38	57.662	56.658	44.296
	2	55.86	55.624	57.79	48.558	53.836	48.154	59.26	58.502	58.878	42.066

## Sheet: Supplementary Fig. 3
	Supplementary Fig. 3d [wound site (W)]																Supplementary Fig. 3e [leaflet vein (V)]																Supplementary Fig. 3f [tertiary pulvinus (P)]																Supplementary Fig. 3g [rachilla (R)]
	time after wounding (s)	ΔF/F0															time after wounding (s)	ΔF/F0															time after wounding (s)	ΔF/F0															time after wounding (s)
		La3+							EGTA									La3+							EGTA									La3+							EGTA
		leaflet 1	leaflet 2	leaflet 3	leaflet 4	leaflet 5	leaflet 6	leaflet 7	leaflet 1	leaflet 2	leaflet 3	leaflet 4	leaflet 5	leaflet 6	leaflet 7			leaflet 1	leaflet 2	leaflet 3	leaflet 4	leaflet 5	leaflet 6	leaflet 7	leaflet 1	leaflet 2	leaflet 3	leaflet 4	leaflet 5	leaflet 6	leaflet 7			leaflet 1	leaflet 2	leaflet 3	leaflet 4	leaflet 5	leaflet 6	leaflet 7	leaflet 1	leaflet 2	leaflet 3	leaflet 4	leaflet 5	leaflet 6	leaflet 7
	-20.8333							0.0671661									-21							0.0425393									-21							0.020563									-21
	-20.6667							0.00500249									-20.8333							-0.0258623									-20.8333							0.00825844									-20.8333
	-20.5							-0.0582992									-20.6667							0.0022312									-20.6667							-0.0282751									-20.6667
	-20.3333							-0.0132056									-20.5							-0.00358295									-20.5							0.0202779									-20.5
	-20.1667							-0.0245857									-20.3333							-0.0279633									-20.3333							-0.0252821									-20.3333
	-20							0.0239219									-20.1667							0.012638									-20.1667							0.00445782									-20.1667
	-19.8333							0.0270514									-20							0.0150321									-20							0.0393286									-20
	-19.6667							-0.036108									-19.8333							0.0264161									-19.8333							-0.0393919									-19.8333
	-19.5							-0.027004									-19.6667							-0.0599655									-19.6667							0.023746									-19.6667
	-19.3333							-0.0169041									-19.5							-0.0374906									-19.5							0.0486401									-19.5
	-19.1667							0.0388582									-19.3333							-0.0209765									-19.3333							0.0267865									-19.3333
	-19							0.00827426									-19.1667							0.0177682									-19.1667							0.0442694									-19.1667
	-18.8333							-0.027573									-19							0.000130289									-19							-0.0242369									-19
	-18.6667							0.00343773									-18.8333							-0.0628481									-18.8333							0.0319173									-18.8333
	-18.5							0.0193698									-18.6667							0.0189896									-18.6667							0.00146482									-18.6667
	-18.3333							-0.0181844									-18.5							-0.0358295									-18.5							-0.0283226									-18.5
	-18.1667							0.00357998									-18.3333							-0.0634833									-18.3333							0.0560513									-18.3333
	-18							-0.0958534									-18.1667							-0.0614312									-18.1667							-0.0224316									-18.1667
	-17.8333							0.00884326									-18							0.00301293									-18							0.057239									-18
	-17.6667							0.052941									-17.8333							0.0434676									-17.8333							0.0303496									-17.8333
	-17.5							0.0296119									-17.6667							0.0493306									-17.6667							0.0245061									-17.6667
	-17.3333							-0.0312715									-17.5							-0.0622618									-17.5							0.0309197									-17.5
	-17.1667							-0.00353256									-17.3333							0.0149832									-17.3333							-0.024617									-17.3333
	-17							0.0148178									-17.1667							0.0248526									-17.1667							0.026929									-17.1667
	-16.8333							0.0233529									-17							0.0190385									-17							0.0225583									-17
	-16.6667							-0.000260793									-16.8333							0.00555357									-16.8333							-0.00984204									-16.8333
	-16.5							0.0560706									-16.6667							-0.0178496									-16.6667							0.0566689									-16.6667
	-16.3333							-0.0322672									-16.5							-0.0323605									-16.5							0.0109664									-16.5
	-16.1667							0.0402807									-16.3333							-0.0405199									-16.3333							0.0567164									-16.3333
	-16							-0.027004									-16.1667							-0.00431582									-16.1667							-0.00143315									-16.1667
	-15.8333							-0.0178999									-16							-0.0266441									-16							-0.0696544									-16
	-15.6667							-0.00282131									-15.8333							-0.0187779									-15.8333							0.0122016									-15.8333
	-15.5							-0.0433628									-15.6667							-0.0534185									-15.6667							-0.064191									-15.6667
	-15.3333							-0.0681145									-15.5							0.0228006									-15.5							0.0333901									-15.5
	-15.1667							-0.0198914									-15.3333							0.0272955									-15.3333							0.0607071									-15.3333
	-15				0.0240305			0.00585599									-15.1667							0.0399987									-15.1667							0.0234134									-15.1667
	-14.8333				0.00567244			0.0493848									-15				0.0094193			-0.00807791									-15				0.00995109			0.0505879									-15
	-14.6667				0.0403259			0.0156713									-14.8333				-0.00479057		0.082216	-0.0176541									-14.8333				-0.0103131		0.0147669	-0.00765668									-14.8333
	-14.5				-0.0317657			0.040992									-14.6667				0.00187739		0.00863142	0.0214814									-14.6667				0.00689048		0.000435744	0.011394									-14.6667
	-14.3333				-0.0106229		0.207865	-0.00595083									-14.5				-0.00805982		0.0726233	-0.0103743									-14.5				-0.00666011		0.00611655	0.0392335									-14.5
	-14.1667				-0.0276403		0.00166016	0.00471799									-14.3333				0.000809219		-0.0142575	-0.0119866									-14.3333				-0.0104118		-0.0363927	0.0231284									-14.3333
	-14				-0.0546617		0.0307669	0.00628275									-14.1667				0.000744481		-0.127367	0.00565128									-14.1667				0.0105435		-0.0230944	0.0265014									-14.1667
	-13.8333				-0.011448		-0.0372782	-0.0193224									-14				0.0212663		0.0433595	0.000276864									-14				-0.0330208		0.0239659	0.00417277									-14
	-13.6667				0.0035066		-0.0513788	0.0129685									-13.8333				0.0198744		0.0170099	-0.0105697									-13.8333				-0.0126579		0.0289689	0.0382359									-13.8333
	-13.5				-0.0158828		0.0526293	0.013253									-13.6667				-0.0231437		0.0548343	-0.000260578									-13.6667				-0.0169773		0.0446234	-0.00912942									-13.6667
	-13.3333				-0.0252682		0.00360061	-0.0261505		-0.0673982							-13.5				0.0295203		0.0525272	-0.00231263									-13.5				-0.00873343		0.002211	0.00212993									-13.5
	-13.1667				-0.00474422		0.0729394	0.0142488		-0.069855							-13.3333				-0.0112967		-0.0333822	-0.0502915		0.031742							-13.3333				-0.0202107		0.0348434	0.0348153		0.0409905							-13.3333
	-13				-0.0508457		0.0611673	0.0133953		0.0559332							-13.1667				-0.0119117		-0.0118897	-0.0170678		-0.100321							-13.1667				-0.00530258		-0.0544034	0.0283067		0.00313105							-13.1667
	-12.8333				-0.0223804		0.0751385	0.0195121		0.00925395							-13				-0.0094193		0.00359221	0.0149832		0.105416							-13				-0.0405983		-0.0104094	0.0376183		-0.0959631							-13
	-12.6667				-0.0105198		0.0244281	0.0660281		0.0303824							-12.8333				0.0148573		0.00942069	0.0131266		-0.115912							-12.8333				-0.00710439		0.00695576	0.0213706		0.0388394							-12.8333
	-12.5	-0.0103093			-0.0467203		-0.0346909	0.10216		0.0416837							-12.6667	0.00282337			-0.0263805		0.00201366	0.0130289		0.0977735							-12.6667	0.0291479			-0.0244561		-0.018511	0.0271666		-0.0213915							-12.6667
	-12.3333	-0.0368189			-0.106951		0.0491365	-0.128998		0.0382442							-12.5	0.0380805			-0.0246326		-0.0264002	-0.0277678		-0.0186987				-0.0517994			-12.5	-0.00969599			-0.026406		-0.00495457	-0.00627895		0.0343937				0.0146285			-12.5
	-12.1667	0.0108984			-0.0316625		-0.016192	-0.00452832		0.0289084		-0.0192125		0.0747993			-12.3333	-0.0183668			-0.0373535		-0.00363268	-0.0404221		-0.00188516				0.0549288			-12.3333	-0.00169343			-0.040697		0.00902151	0.0943426		-0.0117833				0.0253013			-12.3333
	-12	-0.00773865			-0.0605404		0.0493952	-0.00211005		0.138973		0.132165		-0.00464854			-12.1667	-0.0365641			-0.00699165		-0.00770048	-0.0422299		-0.0700566		0.0241276		0.13794			-12.1667	-0.0232734			-0.0142869		-0.0265481	0.0142919		-0.0312866		0.0138461		0.00710674			-12.1667
	-11.8333	0.0255188			-0.0486799		0.0831591	-0.0144859		-0.0202277		0.0938457		-0.0266235			-12	0.0428693			-0.0100019		0.00249937	-0.00729618		0.349366		-0.0223995		0.0321996			-12	0.0015076			-0.0295406		0.0128302	0.0141969		-0.00920194		0.0105416		-0.0276561			-12
	-11.6667	0.0184496			0.0205239		-0.00454928	0.0106925		0.136516		-0.155072		-0.0669108			-11.8333	-0.0288422			0.0286463		0.00110296	0.00311065		-0.0926785		0.0336989		-0.101211			-11.8333	0.00400728			-0.000958497		-0.0109582	0.0641276		-0.0793279		0.0124547		0.00802155			-11.8333
	-11.5	0.034516			0.0145421		0.0610379	-0.0474881		0.152731	-0.00278734	-0.0249129		0.0398648			-11.6667	-0.00657455			-0.0279342		-0.0310144	-0.0622618		0.0809599		-0.116517		-0.072058			-11.6667	-0.0111526			0.0187133		-0.00908607	0.0274991		-2.39011e-05		-0.0403015		-0.027402			-11.6667
	-11.3333	0.00109787			-0.0208333		0.0549578	-0.00239456		0.0603554	0.0368913	-0.026813		-0.0164812			-11.5	0.0112037			0.00446689		-0.0162611	0.00589557		0.119478	0.0106924	0.103357		-0.0480936			-11.5	-0.000704346			0.00997577		-0.0033407	0.0294944		0.0537537	-0.010759	0.0181361		-0.0058531			-11.5
	-11.1667	-0.0703976			0.000825083		0.00166016	0.0190853		0.0839407	-0.0434497	-0.0863507		-0.139034			-11.3333	0.0114431			-0.00864245		0.0113028	0.0297384		0.119173	-0.0951797	-0.0222665		-0.028082			-11.3333	-0.0361314			-0.0235922		-0.00553556	0.0618473		-0.0156552	0.0292696	-0.014677		-0.0247084			-11.3333
	-11	0.0581336			-0.0321782		-0.0134753	-0.0560231		0.132585	0.0283653	-0.0936345		0.0429638			-11.1667	0.0333516			0.0127209		-0.0205717	-0.0648024		0.0415244	0.0927257	-0.100698		0.0324467			-11.1667	0.00717234			-0.0044387		0.00669755	-0.000292965		0.0702455	0.00728457	0.0155273		-0.0108846			-11.1667
	-10.8333	0.0412639			-0.00464109		0.0766909	2.37085e-05		0.122758	0.0218069	-0.0790668		-0.0795887			-11	0.00102759			0.00559979		-0.00375411	-0.00661216		0.0806542	0.0527607	-0.0614822		0.121634			-11	-0.00383344			-0.0143857		-0.00453496	0.0225108		0.0229212	0.0365396	0.0112952		0.0396334			-11
	-10.6667	0.0346767			0.0142327		0.0208059	0.00557149	0.0313477	0.175334	-0.0408264	0.0390584		0.00549373			-10.8333	0.0399362			0.00178028		-0.0288287	-0.0255203		-0.0602741	0.000525855	-0.0556331		0.16561			-10.8333	-0.0216189			-0.00673416		-0.0253538	0.00146482		0.0491647	-0.0203939	-0.00673462		0.0201174			-10.8333
	-10.5	0.0311421			-0.032797		0.0861344	-0.0297067	0.071274	0.077553	0.0493524	0.258524	-0.0402278	0.067756	0.0705567		-10.6667	0.0764503			0.0138538		0.044513	0.00408781	0.0771216	0.146074	-0.061525	0.113194		0.0198468			-10.6667	-0.0148752			-0.0155704		0.0217065	0.0638901	-0.00564462	0.0273668	-0.041941	-0.0030243		0.0237258			-10.6667
	-10.3333	0.0190922			-0.0580652		-0.0473685	-0.00879585	0.0318288	0.0426664	-0.0460731	0.0267075	0.0408119	-0.0576137	-0.0806788		-10.5	0.0117424			-0.0326924		0.0377131	0.0107814	-0.0854358	0.35334	0.0837862	0.155068	0.00304636	0.176727	0.116249		-10.5	-0.00897666			-0.0228023		0.0308733	0.0131993	-0.0652517	-0.0255503	-0.14591	-0.00516933	0.00474271	0.0285032	-0.000604019		-10.5
	-10.1667	-0.0583478			-0.0808581		0.0403398	0.00400673	-0.0504289	0.082958	0.0388588	0.0536261	-0.00562167	0.0325398	0.0544805		-10.3333	-0.0236943			-0.0390691		-0.00927903	0.0353572	0.0536124	0.119784	0.0369851	0.0251911	-0.122647	0.196739	0.0516662		-10.3333	-0.0284706			-0.0294419		-0.00643933	-0.0654737	0.0651614	-0.073018	0.0284813	0.00596164	0.00596336	-0.00463336	-0.0192774		-10.3333
	-10	-0.0315169			-0.0522896		0.0499127	-0.0187534	-0.0562014	0.106543	0.0290212	-0.0207959	-0.144046	0.0280321	0.000297708		-10.1667	-0.00334215			-0.000615006		0.0474273	-0.0620175	-0.132741	0.00881439	-0.0832603	0.105085	-0.00596753	0.0724697	-0.0118832		-10.1667	-0.0186697			-0.0171501		0.0211901	-0.0152579	0.067058	0.0798537	0.00308025	0.0423112	0.0165677	-0.0160177	0.00750417		-10.1667
	-9.83333	-0.119079			-0.0478548	0.0579673	0.0716457	0.0186586	-0.0278201	-0.0703464	0.0732907	-0.0198459	0.041688	-0.0209889	-0.0351295		-10	0.0158727			0.000323687		-0.0507463	0.00584672	0.0607798	0.0424415	0.0152498	-0.00844134	-0.0718191	0.214527	-0.0082666		-10	-0.00422907			-0.0345758		0.0166067	0.0231284	-0.0717543	-0.0953895	-0.00515321	0.0016136	0.00436126	-0.0387355	0.0509936		-10
	-9.66667	0.03307			-0.0256807	-0.0152016	0.00579979	-0.00495507	0.047222	0.0942593	0.0923102	0.0203737	0.107396	-0.0680378	-0.00952664		-9.83333	-0.0305781			0.0342785	0.0369487	0.0208955	-0.00255692	0.0266628	0.0821827	-0.0783523	-0.0154869	0.152777	-0.00139998	-0.0470163		-9.83333	-0.049529			-0.0191987	0.0329661	-0.00779497	0.030112	0.0104312	-0.0740218	0.034963	0.00114981	-0.0301982	0.00451477	-0.0356781		-9.83333
	-9.5	-0.0577052			-0.0186675	0.0019873	0.0228757	-0.0113564	-0.0181993	0.021538	-0.00606657	-0.104402	-0.137913	-0.145795	-0.0267937		-9.66667	-0.0964234			-0.0385835	-0.0195518	-0.0458892	-0.0427673	0.15195	0.00575738	0.240491	0.0368893	0.0446104	0.22095	-0.100749		-9.66667	-0.0180402			-0.0519768	0.0157216	0.00224327	0.0580941	-0.0106119	-0.0757427	-0.032744	-0.0225035	-0.0014368	0.0264703	-0.0029382		-9.66667
	-9.33333	-0.0409961			-0.0553837	0.014066	0.0267566	0.00343773	-0.0552393	0.180247	0.0965732	0.19487	-0.042418	0.0176081	-0.0583507		-9.5	0.0112037		0.0609952	-0.00404609	0.00346518	0.0564736	-0.0241523	0.170298	-0.038875	-0.181595	-0.100432	-0.0660602	0.198221	0.0532162		-9.5	-0.0299991		0.0275141	-0.0199145	0.00971265	-8.06933e-05	0.0598519	0.00763152	0.0310954	-0.0874878	0.0145418	-0.0570524	0.013917	-0.00680801		-9.5
	-9.16667	-0.0875887		0.0840279	-0.0705446	-0.017447	0.00799897	-0.0358235	0.0178786	0.0185898	-0.0385309	0.120448	-0.110316	-0.0435273	-0.0583507		-9.33333	-0.00998653		0.0205566	-0.00430504	0.0247299	-0.0337465	0.0176216	-0.00946101	0.259489	0.00333041	0.102559	-0.0773275	0.064811	-0.166882		-9.33333	-0.00868893		0.0001086	-0.029121	-0.050341	0.00314704	0.039186	0.00447054	0.0709625	0.0641305	0.060515	-0.0404211	0.0350085	0.0119268		-9.33333
	-9	-0.0107913		0.00719806	-0.0438325	-0.041372	0.00981005	0.0234951	-0.212058	0.138973	-0.0611576	0.134065	-0.135723	-0.140442	-0.0955642		-9.16667	-0.00639497		-0.0111694	-0.0525992	-0.00155499	-0.0446142	0.0144458	0.0223624	0.310542	-0.144084	0.0972416	-0.0515378	0.107305	0.103332		-9.16667	-0.00728623		0.00131597	-0.0142869	-0.0137186	0.0159289	0.0390435	0.00672838	-0.0322904	-0.0471088	0.0112373	0.0133635	0.0372955	0.0274061		-9.16667
	-8.83333	-0.110082		-0.00909229	-0.0163985	-0.00296805	0.0589681	0.083525	-0.0374409	-0.0187536	-0.0988687	-0.116753	-0.10725	0.000704325	-0.151235		-9	-0.0549409		-0.0312346	0.0144041	-0.044037	0.00110296	0.0251458	-0.115252	0.0629235	-0.0175285	0.0267863	-0.177732	-0.0900931	-0.112116		-9	-0.035502		-0.0185961	-0.035958	0.00565929	0.00702032	0.0861713	-0.046918	0.0385525	-0.0231967	0.0195855	-0.0826096	-0.00737779	-0.0424349		-9
	-8.66667	-0.0914446		-0.0189423	-0.0384695	-0.0115625	0.0438326	0.0747054	-0.063417	0.0922938	-0.038203	0.200253	-0.0297145	0.0164812	0.0538851		-8.83333	0.0233551		0.00163544	-0.00268661	0.0150684	-0.0650139	0.0199179	0.12414	0.061395	0.120421	-0.0516451	-0.148938	0.184139	-0.249806		-8.83333	0.000392635		0.00217838	-0.0297874	0.000290372	-0.0252247	0.0585217	0.0420411	-0.002175	-0.0388753	-0.0386202	-0.0366829	0.0184911	-0.0463662		-8.83333
	-8.5	-0.0178605		-0.027883	-0.104992	-0.0354875	0.0316725	0.00030821	-0.142307	-0.0221931	-0.0801771	-0.00211126	-0.255311	0.00464854	-0.0610301		-8.66667	-0.0147753		-0.0407832	-0.00284845	0.00313366	-0.0654996	-0.0152601	0.078555	-0.0715851	-0.0834356	0.108142	-0.148187	-0.116528	0.0180832		-8.66667	-0.0316356		-0.0125209	-0.0276154	-0.00870524	-0.00243694	-0.00708658	0.0456536	-0.0766032	-0.0470212	0.0430649	-0.00281002	-0.0590139	0.0532663		-8.66667
	-8.33333	-0.0830901		-0.0353084	-0.0273309	-0.0344036	0.0130441	-0.0146281	-0.000400866	0.0691999	0.00934579	0.0612266	0.00971016	-0.0835329	-0.128014		-8.5	-0.0117225		0.0295332	-0.0196802	-0.00543851	-0.0503213	-0.0184359	-0.0711009	0.00575738	-0.0157756	0.149219	0.0623878	0.107058	0.0278998		-8.5	-0.0523703		-0.0170438	-0.0597765	0.00221038	-0.0165099	0.0288293	-0.00916685	0.0642224	-0.110699	0.0403981	-0.0824571	0.0549819	0.00510857		-8.5
	-8.16667	-0.176597		-0.0330353	-0.0570338	-0.0297579	0.0171838	0.006994	-0.249098	0.0559332	-0.0401705	0.112214	0.217785	0.029159	0.136648		-8.33333	-0.00519779		-0.0513439	-0.00854535	-0.0721215	-0.0356893	-0.00866421	0.0269495	-0.244612	-0.148466	0.0424726	-0.0287527	0.0892695	0.0286748		-8.33333	-0.0477486		0.00447815	-0.0408698	-0.0813101	0.0053419	-0.0112198	0.0622714	-0.000167308	-0.0591962	-0.0161264	-0.0249342	0.00837731	-0.0393636		-8.33333
	-8	-0.09032		-0.0503864	-0.0201114	-0.0622774	-0.0229189	0.048389	0.000561212	0.122758	-0.0942778	-0.203209	-0.1274	0.0404282	-0.111343		-8.16667	-0.0167506		-0.0663929	-0.000291319	-0.00520171	0.0167063	0.027491	-0.0556193	0.099302	-0.0327783	0.144035	0.178066	0.183398	0.000258331		-8.16667	-0.0273556		-0.00863049	-0.0393395	-0.00429632	-0.0178655	0.0764797	0.00699932	0.0765554	-0.0978234	0.0446881	0.0144316	0.0143744	0.0135853		-8.16667
	-7.83333	-0.0920873		-0.0502349	-0.0629125	-0.025964	0.057157	0.0380047	-0.139902	-0.120957	-0.0811608	-0.0581653	-0.253997	0.0680378	-0.0288776		-8	-0.0180077		0.00770782	-0.0484884	-0.0379749	-0.0452821	0.0142992	0.31164	0.093188	0.00771253	-0.0137587	-0.0775779	0.087046	0.106432		-8	-0.0281648		0.0113583	-0.00197047	-0.0026252	-0.0123138	0.0473099	-0.0187401	-0.0172327	-0.0233719	-0.0350838	-0.0534668	0.0352626	-0.00576378		-8
	-7.66667	-0.0025974		-0.0691771	-0.0367162	-0.00985908	-0.0375369	0.0391427	0.0881103	-0.00303005	-0.234301	0.0821282	-0.00605972	-0.0483167	0.0937779		-7.83333	-0.000349179		-0.0706171	-0.0623098	-0.0183205	-0.0155325	-0.00529299	-0.0645069	-0.0932899	-0.183348	0.109206	-0.259859	0.138928	0.108757		-7.83333	-0.0145874		-0.0294625	-0.0108561	0.0444506	-0.0162194	0.0461697	-0.0554979	0.0135998	-0.183136	0.000917919	-0.126019	-0.0167292	-0.0300269		-7.83333
	-7.5	-0.12422		-0.0601606	-0.0259901	-0.0366489	-0.00610164	0.0492425	0.0852241	-0.00548686	-0.251681	0.170168	-0.0441703	0.0207071	-0.0157785		-7.66667	0.0201227		-0.0145576	-0.0177704	-0.0343282	-0.00994688	-0.00543956	-0.0510321	0.0681204	0.0466258	0.0945829	-0.20878	0.119904	-0.0371997		-7.66667	-0.0315097		-0.0368217	-0.0236169	-0.0376832	-0.00388942	0.0520607	0.0513434	-0.00877172	-0.197851	0.0670081	-0.0622401	-0.00956318	0.0144453		-7.66667
	-7.33333	-0.0244477		-0.0625852	0.0158828	-0.012569	0.045385	0.0169516	0.163152	-0.0664155	-0.164781	0.0197403	-0.113382	-0.0666291	0.0101221		-7.5	-0.0797227		-0.0430274	-0.0202952	-0.0175627	0.015492	0.00618872	0.0447248	-0.0801447	-0.103418	0.181522	-0.122647	0.0512229	0.0844743		-7.5	-0.0515611		-0.0396773	-0.0165577	0.00654819	0.0182851	0.0233184	-0.0415895	-0.0619757	-0.148713	0.0132084	-0.0467532	0.0149335	-0.02499		-7.5
	-7.16667	-0.0193065		-0.10691	-0.0423886	0.00725236	0.00476488	-0.0157661	-0.0340736	-0.14012	-0.306444	0.25219	0.0872454	-0.113396	0.0464424		-7.33333	-0.0247119		-0.069209	-0.0197773	0.049215	0.0114849	0.00540699	0.344323	-0.0715851	-0.0969325	0.101097	-0.112131	0.0682698	0.0635495		-7.33333	-0.0197666		-0.0470748	4.11372e-06	0.0148327	-0.0194794	0.0446494	0.0543238	0.0293745	-0.133823	0.0718199	-0.0736837	-0.028266	-0.00779083		-7.33333
	-7	-0.0106306	0.00489475	-0.111532	-0.0314563	-0.00831054	0.00825769	-0.0092226	-0.196665	-0.105724	-0.255288	0.00897287	-0.0498649	-0.0815608	-0.0628163		-7.16667	-0.0218387	-0.0228705	-0.0749734	-0.00430504	-0.00468075	-0.0497749	0.00384352	0.267489	-0.187752	-0.141455	0.20319	0.0105579	0.161657	0.15784		-7.16667	-0.0445296	0.00380432	-0.043376	-0.0282325	-0.0103052	-0.0149283	-0.01255	0.000857981	-0.014508	-0.159312	0.0211508	-0.00555647	-0.0322302	0.0199122		-7.16667
	-6.83333	-0.149605	-0.0199889	-0.0879679	-0.00484736	0.00771693	-0.00778336	0.0210768	0.00344745	-0.0644501	-0.263486	0.0957458	-0.12521	0.0784618	0.0925871		-7	0.0162917	-0.00418787	-0.0613326	0.00744481	-0.00666988	0.0111814	0.0107814	-0.159404	-0.120497	-0.173707	0.0511133	-0.0139799	0.124599	0.20124		-7	-0.0707852	0.00152747	-0.0397156	-0.0215929	-0.0169186	-0.00892468	0.0211331	-0.0280424	-0.0189536	-0.184625	0.0093821	-0.0538482	0.0272834	-0.0297198		-7
	-6.66667	-0.0379435	0.00190485	-0.139642	-0.0295998	-0.0357198	0.0239107	-0.0092226	-0.0230097	-0.0595365	-0.350385	0.14705	0.224794	0.0023947	0.0220304		-6.83333	-0.007233	-0.00168166	-0.0459756	0.00637664	0.00796439	0.0193777	-0.027035	0.136468	-0.0926785	-0.0369851	0.0386175	-0.24083	0.0255291	-0.0307414		-6.83333	-0.0563267	-0.00549442	-0.0625599	-0.0131516	0.00409484	-0.034682	0.0325824	0.0984872	-0.0242597	-0.225617	0.0126866	-0.011202	-0.0114436	0.0099612		-6.83333
	-6.5	-0.104298	-0.00508765	-0.115775	-0.0205239	-0.013111	0.0761734	0.0222148	-0.0249339	-0.0433216	-0.116576	-0.0610155	-0.133971	-0.0190168	-0.0282822		-6.66667	0.0346685	-0.00601057	-0.0958747	-0.0388425	0.00133398	-0.0174753	-0.0334354	0.119553	0.211494	-0.24908	0.110003	0.207862	0.101128	0.131749		-6.66667	-0.0356099	0.00481838	-0.0217775	-0.02337	-0.0283676	-0.0155415	0.0431767	0.0260555	0.0477306	-0.243836	0.0152375	0.0444136	-0.0151537	0.0343472		-6.66667
	-6.33333	-0.195876	0.0109228	-0.103728	-0.01908	-0.0111753	0.0578038	0.0439792	-0.0658222	-0.0266153	-0.339564	0.130582	0.00182522	-0.15312	-0.160167		-6.5	-0.0891804	-0.00018444	-0.0534561	-0.00566453	-0.0286923	0.0250847	0.0164001	-0.0418578	0.0182911	-0.116389	0.021336	-0.123899	0.227621	-0.0333247		-6.5	-0.0461122	-0.0123058	-0.0098762	-0.0130282	-0.0131142	0.0137017	0.0241261	-0.0235268	-0.0215349	-0.11648	0.0701966	-0.0126515	0.00593781	0.00879411		-6.5
	-6.16667	-0.0750569	0.00735418	-0.0901652	-0.0419761	0.00152274	0.0328367	0.0207923	-0.00761645	0.122758	-0.269716	0.240473	-0.0218296	0.030286	-0.163144		-6.33333	-0.0939093	0.0349351	-0.00566903	-0.0372241	-0.0250456	-0.0400607	0.0391192	-0.101204	0.231365	-0.188081	0.06999	0.0483662	0.0895166	-0.260914		-6.33333	-0.0811077	0.00765009	-0.030804	-0.0394876	0.00903709	-0.0360699	-0.0479908	-0.0996613	0.0161811	-0.116305	0.0521668	0.00428497	-0.0533217	-0.0279385		-6.33333
	-6	-0.212907	-0.00315868	-0.139945	-0.00505363	0.0221184	-0.00157392	-0.0307025	-0.000400866	0.0348047	-0.308739	0.047609	0.0259181	0.12213	-0.0899077		-6.16667	-0.0688283	0.0296297	-0.0250303	-0.0248592	-0.000702508	-0.0259752	-0.017019	0.0478784	-0.0232843	-0.203681	0.125424	-0.0738221	0.0539405	0.0663911		-6.16667	-0.0809638	0.00728656	-0.0290792	-0.0323544	0.0182816	0.00785953	0.0141494	-0.00392865	-0.0112096	-0.156333	0.0664283	-0.0333261	-0.0213541	-0.0894256		-6.16667
	-5.83333	-0.171295	0.00846334	-0.0997878	-0.0950908	0.0132917	-0.00338501	-0.0159084	-0.211096	-0.0811563	-0.254632	0.0548929	-0.159378	-0.0883223	0.0520988		-6	-0.135512	0.0321359	-0.0634447	-0.0324011	0.0109481	-0.0437642	-0.0302107	0.165138	0.0589494	-0.167046	-0.0206713	-0.181989	0.0272585	-0.277964		-6	-0.0348187	-0.00673808	-0.0373775	-0.0180387	0.0496773	0.00763359	-0.0176808	0.0197336	0.0388394	-0.1848	0.0056138	0.014279	-0.00544652	-0.044032		-6
	-5.66667	-0.13145	-0.0265474	-0.128504	-0.0605404	-0.015279	0.0264979	0.0533678	-0.0691894	0.0795185	-0.226103	0.0111897	-0.0949843	-0.088604	-0.0925871		-5.83333	-0.0609268	-0.0513502	-0.0596164	-0.0185473	0.0275241	0.0103921	0.0439562	-0.0951835	-0.126917	-0.251358	0.110269	-0.160956	-0.0858931	0.108241		-5.83333	-0.0543125	-0.021528	-0.0554115	-0.0478549	-0.017132	-0.00724626	0.103939	-0.0499887	0.0491647	-0.160888	0.0217885	-0.0671227	-0.0791906	-0.0350024		-5.83333
	-5.5	-0.114902	-0.0431365	-0.147674	-0.0814769	-0.036107	-0.0142515	-0.00623533	-0.0908362	-0.125379	-0.253976	0.0754777	-0.167263	-0.00605719	-0.0887169		-5.66667	-0.153769	-0.0269391	-0.0382311	-0.0308798	0.0146422	-0.0552998	-0.0335331	0.135321	-0.0657767	-0.139351	0.0128282	-0.000959813	0.0257762	0.0317747		-5.66667	-0.0614879	-0.013626	-0.0471898	-0.0262085	-0.018092	-0.0424285	0.0280217	0.0104312	0.129473	-0.235252	0.0269482	-0.0262311	0.00705591	-0.0252357		-5.66667
	-5.33333	-0.0843754	-0.055289	-0.14093	-0.076217	0.0206473	0.0199004	-0.0648427	-0.014351	-0.178446	-0.219216	0.109997	-0.0393517	-0.0801521	-0.0771063		-5.5	-0.0798424	-0.038038	-0.0751054	-0.0391338	-0.0348965	0.0190134	-0.0562522	0.0711009	-0.0186987	-0.229097	0.0176138	-0.18274	-0.0409289	-0.0183415		-5.5	-0.0690049	-0.0288943	-0.073158	-0.0285286	-0.0274431	0.0343269	0.0517756	-0.0298487	0.0610674	-0.166231	0.0420793	-0.00975244	-0.00732697	0.0389541		-5.5
	-5.16667	-0.109118	-0.0421238	-0.142294	-0.0691007	-0.0182987	0.0359414	-0.0092226	-0.183196	-0.0850872	-0.356288	0.0358915	-0.000365043	-0.204958	0.12206		-5.33333	-0.0990572	0.013974	-0.0385831	-0.0570014	-0.0288344	-0.0552391	-0.0214651	0.135034	-0.00983339	-0.273444	0.101628	-0.115136	0.0351643	0.160165		-5.33333	-0.0748674	-0.0464012	-0.0475539	-0.0414375	-0.0169186	-0.0170263	0.026929	-0.0297584	-0.00375248	-0.24296	0.0188318	-0.0362252	0.0305361	-0.0302726		-5.33333
	-5	-0.230258	-0.0605936	-0.107744	-0.0851898	-0.00304548	0.0587094	-0.0132056	-0.0307063	-0.0369339	-0.224135	0.0203737	-0.00824998	-0.129737	0.0378089		-5.16667	-0.0695466	-0.0148311	-0.0505079	-0.0116527	-0.0154788	1.01189e-05	0.0353083	-0.145356	0.00728588	-0.339877	0.0791625	-0.142428	0.201433	-0.084216		-5.16667	-0.0789317	-0.0257947	-0.0247863	-0.0238143	-0.025772	-0.00482546	-0.0392494	-0.0301197	0.113985	-0.225968	0.00196145	-0.0231032	0.0157466	0.010944		-5.16667
	-4.83333	-0.171455	-0.0635835	-0.101682	-0.00649752	-0.00118722	0.0364589	0.0994571	0.0424116	-0.0251413	-0.316609	0.103663	-0.142732	-0.0776166	-0.0583507		-5	-0.0951664	-0.018802	-0.00333688	-0.0171878	0.0142633	0.019742	0.015423	-0.0974771	0.0140113	-0.102191	0.147491	0.256687	-0.0451289	0.0462413		-5	-0.0808199	-0.016783	-0.0427628	-0.031219	-0.0138608	-0.0106999	0.0772398	-0.155656	0.0504553	-0.175516	-0.021402	-0.0337839	0.0535081	-0.0363538		-5
	-4.66667	-0.139644	-0.0804138	-0.118048	-0.089212	-0.0230217	0.0726806	-0.00780009	0.00200433	0.120301	-0.328414	-0.0895176	-0.121267	-0.0378927	-0.00595415		-4.83333	-0.0832544	0.0632195	-0.0468116	-0.0409465	-0.0197886	0.0479737	0.0219211	-0.0573394	0.0100372	-0.283085	0.0670655	-0.00947294	0.0897636	-0.25704		-4.83333	-0.0929586	-0.0344621	-0.0558523	-0.0354891	0.0215172	-0.020835	0.00958866	0.0579363	0.101365	-0.174289	-0.0106768	-0.028291	0.021388	-0.0262185		-4.83333
	-4.5	-0.167117	-0.0830179	-0.134263	-0.0538366	-0.0318484	-0.0337854	-0.000972048	-0.0985328	-0.0836131	-0.341859	-0.0245962	-0.0551216	-0.0147908	-0.0333433		-4.66667	-0.0142365	-0.0153519	-0.0632687	-0.0632485	0.00512278	-0.0372679	0.0380444	-0.138188	0.0699547	-0.217178	-0.0138917	-0.114134	0.0341761	-0.136399		-4.66667	-0.0489355	-0.0399916	-0.0498729	-0.0465221	-0.0428032	0.024902	0.0138644	-0.0201851	0.107244	-0.303222	-0.036881	-0.0567472	0.020219	0.00940837		-4.66667
	-4.33333	-0.156996	-0.103513	-0.146083	-0.0796205	-0.0014195	0.0139497	0.0714337	-0.0566824	-0.0924576	-0.198229	0.0719941	-0.0603782	-0.0454994	-0.0619232		-4.5	-0.094448	0.0387758	-0.0604965	-0.0396193	-0.0199781	-0.00496838	0.0125892	-0.0699541	-0.218627	-0.0988606	0.126487	0.0225765	-0.0149881	-0.106432		-4.5	-0.0926529	-0.0390732	-0.0439318	-0.0211733	-0.0358698	-0.00643933	0.0309672	0.0448408	-0.010636	-0.127516	0.00225132	-0.0884077	-0.0200835	-0.0302726		-4.5
	-4.16667	-0.221743	-0.126902	-0.137142	-0.0539398	-0.00598771	-0.0494383	-0.350909	-0.114888	0.00483171	-0.235284	-0.0638657	-0.10725	-0.00971968	0.0613278		-4.33333	-0.140959	-0.0303241	-0.0442155	-0.0329514	0.00114454	-0.0172932	0.00345266	-0.0364106	0.0146227	0.0208589	0.0120306	0.115219	-0.0597052	-0.100491		-4.33333	-0.0683035	-0.0398768	-0.0667378	-0.050175	0.00914376	-0.0224489	0.15235	0.0586588	0.130046	-0.213092	0.0151795	-0.00174196	-0.0129683	-0.0286141		-4.33333
	-4	-0.210818	-0.102886	-0.133808	-0.0489893	-0.015821	0.0351653	-0.486332	-0.1298	-0.0831218	-0.277586	0.094479	0.0320508	-0.0145091	0.0943733		-4.16667	-0.0965431	0.00512092	-0.0270544	-0.0321422	0.0144527	-0.0349608	-0.00925051	-0.213876	0.0372446	-0.115513	-0.0234629	-0.097108	0.162645	-0.035133		-4.16667	-0.0847403	-0.0529639	-0.0523451	-0.0358346	-0.0305009	-0.0112164	0.176009	-0.0599232	0.0187624	-0.190056	-0.0471424	-0.0279095	0.00980035	0.0665957		-4.16667
	-3.83333	-0.152015	-0.115569	-0.151008	-0.0209365	-0.0087751	0.00567043	-0.602551	0.059729	0.035296	-0.403509	-0.0641824	-0.0305906	-0.0300042	0.0279845		-4	-0.0506909	0.0199303	-0.0108614	-0.0157636	-0.051141	0.0771768	-0.0579134	0.0822821	0.0555867	-0.144259	0.0359588	0.120728	0.122869	-0.00904159		-4	-0.0878514	-0.0609233	-0.0493554	-0.036896	-0.00514966	-0.0198344	-0.0263272	-0.0208173	0.00786348	-0.182173	0.0368617	-0.0526276	0.0124431	-0.0767719		-4
	-3.66667	-0.214995	-0.12478	-0.160555	-0.0452764	-0.0364167	0.0407279	-0.736836	-0.00521126	0.146343	-0.240203	0.0143566	-0.042418	-0.0691647	-0.0479309		-3.83333	-0.139702	-0.0251164	-0.0668329	-0.015537	-0.0281713	-0.0412143	-0.00451125	0.111812	-0.21985	-0.18142	-0.0122964	-0.0462797	-0.00485877	-0.0588995		-3.83333	-0.0685553	-0.050534	-0.067581	-0.0219138	0.00210372	-0.0234172	0.102942	0.0566719	0.036258	-0.226843	-0.0393739	-0.0102865	0.0642317	-0.0184175		-3.83333
	-3.5	-0.198929	-0.139633	-0.197378	-0.0115512	-0.0272802	0.0477135	-0.759881	-0.102862	0.0608468	-0.343499	0.00358915	-0.110754	-0.0731089	0.0574576		-3.66667	-0.11067	0.0018661	-0.05262	-0.0248592	-0.0636914	-0.00533266	-0.111853	0.147936	0.123758	-0.0303243	0.0656032	-0.0552936	0.0413407	-0.0684578		-3.66667	-0.0722239	-0.0532892	-0.0411529	-0.0508415	0.0099971	0.00211416	0.117574	-4.51569e-05	0.0690982	-0.15537	0.0288613	-0.00853179	0.0150859	0.0369885		-3.66667
	-3.33333	-0.169045	-0.140935	-0.182831	-0.0972566	-0.0053683	-0.00416119	-0.56016	-0.105267	0.0618295	-0.274635	0.0954291	-0.0774622	-0.0483167	0.012206		-3.5	-0.0675113	-0.030617	-0.0789337	-0.0730563	-0.0532722	-0.00108272	-0.0945083	0.0255161	-0.0954298	-0.348116	0.0774344	-0.199766	0.116446	0.115216		-3.5	-0.0724397	-0.0760385	-0.06164	-0.0219878	-0.0259498	0.00279199	0.117669	-0.00582524	0.0269366	-0.164041	-0.00719842	-0.0328684	0.0123415	0.00160731		-3.5
	-3.16667	-0.168563	-0.135341	-0.162752	-0.0639439	-0.00776854	0.0386581	-0.0945731	-0.168283	0.114405	-0.265781	-0.0939512	-0.144484	-0.106635	-0.20393		-3.33333	-0.0849304	-0.0232286	-0.0275384	-0.0365767	0.0212726	0.0115457	-0.000553728	-0.0180619	0.147297	-0.0531113	0.0888667	-0.0122272	0.0418348	0.0999742		-3.33333	-0.0798129	-0.0520646	-0.0655879	-0.0592088	-0.0397454	-0.0147023	-0.0676591	-0.0480018	0.0335333	-0.116655	0.0766317	-0.0265363	-0.0159669	0.0190522		-3.33333
	-3	-0.217084	-0.12859	-0.248219	-0.044245	-0.0241057	0.0580626	0.0237796	-0.168765	0.0534764	-0.310379	0.0776945	-0.0371614	0.0514157	-0.0232212		-3.16667	-0.0875642	-0.0285339	-0.0800337	-0.0496213	0.0110901	-0.0064255	0.0570991	-0.0911697	0.04397	-0.0723926	0.0322366	-0.0825857	-0.15161	-0.0581245		-3.16667	-0.0755508	-0.0591057	-0.0362276	-0.0363529	0.0124504	-0.0234495	-0.116212	-0.0496275	0.0325295	-0.175428	-0.0394319	-0.0297405	0.00497217	-0.0545972		-3.16667
	-2.83333	-0.173705	-0.15222	-0.312396	-0.0223804	-0.024338	0.0175719	0.00301098	-0.249579	0.120301	-0.301525	0.0248073	-0.130905	-0.154529	-0.0884192		-3	-0.154607	-0.0180209	0.0704998	-0.0325306	0.00436502	0.00784215	-0.0333377	-0.0662271	-0.0306211	-0.062752	0.121569	0.113467	0.00996459	0.0408163		-3	-0.0738064	-0.0726711	-0.0575579	-0.0570861	-0.0134697	-0.0469151	-0.0319807	-0.0377963	-0.0678554	-0.155633	0.0653848	-0.0383613	-0.0262331	0.00523142		-3
	-2.66667	-0.185594	-0.162491	-0.25716	0.0104167	-0.0200021	-0.043617	0.0246331	-0.151447	-0.00548686	-0.276931	0.0590098	-0.209316	-0.148049	0.11819		-2.83333	-0.173043	0.0313873	0.0712918	-0.0154723	-0.0516619	0.0309132	-0.0193153	-0.304186	0.126815	-0.171253	0.151213	-0.0300046	0.0662933	0.130199		-2.83333	-0.036617	-0.0756176	-0.0886622	-0.0368466	-0.0164564	0.00469635	-0.0757829	0.0852111	0.0854466	-0.162202	-0.00140103	-0.0517121	-0.0301973	0.0285732		-2.83333
	-2.5	-0.198608	-0.170352	-0.281027	0.0109323	-0.0206215	-0.0138634	-0.0765073	0.047222	0.0465973	-0.277586	-0.0505648	0.0443163	-0.168052	-0.0500149		-2.66667	-0.133476	-0.0354016	0.0661435	-0.0360588	-0.00207595	-0.0483177	-0.00675874	-0.0409977	-0.109798	-0.14163	-0.0432702	-0.230063	0.0168822	0.311547		-2.66667	-0.0465977	-0.08329	-0.0237323	-0.041709	0.0140505	-0.0435583	-0.049036	-0.0461052	0.036258	-0.105444	0.0138461	-0.0384376	0.00852978	0.0153667		-2.66667
	-2.33333	-0.169367	-0.274805	-0.396348	-0.0104167	-0.00281319	0.0125267	0.00827426	-0.0990139	-0.0325117	-0.256927	-0.11707	-0.295612	0.00154951	0.0794879		-2.5	-0.100254	-0.00825639	0.074064	-6.47375e-05	-0.00979564	-0.0572426	0.00897365	-0.0252294	-0.082896	0.0317266	0.092323	0.103201	0.0850696	0.108241		-2.5	-0.081755	-0.0990558	-0.0157023	-0.0657496	-0.0412388	-0.0178655	-0.0957837	-0.0540528	-0.0489256	-0.0892396	0.0110633	0.0391496	0.00248185	-0.0117221		-2.5
	-2.16667	-0.137073	-0.199479	-0.421427	-0.0433168	0.000361328	-0.0487915	-0.0132056	-0.147599	-0.0954058	-0.289064	0.117597	-0.1274	-0.0181716	-0.0348318		-2.33333	-0.17466	-0.0345879	0.058003	-0.0401372	0.0434371	0.00741715	0.0203088	-0.216456	0.129872	-0.159159	0.0871386	-0.353253	-0.0802108	0.25859		-2.33333	-0.0521366	-0.102461	-0.0460783	-0.0387471	-0.0178431	-0.0384584	-0.0462805	-0.0493565	0.0926169	-0.183486	-0.0133436	-0.0554503	-0.0905749	-0.0155919		-2.33333
	-2	-0.14109	-0.184385	-0.603197	-0.0453795	-0.0045166	-0.0196848	0.0141065	-0.00521126	0.0239948	-0.394327	0.0197403	0.0868073	-0.320749	-0.0622209		-2.16667	-0.152871	-0.00487138	0.0536027	0.0230789	-0.0109796	-0.0171111	0.0739064	-0.0169151	0.261018	0.0876424	0.0359588	-0.128406	0.109034	-0.00904159		-2.16667	-0.0476048	-0.0910964	-0.0505628	-0.0485954	-0.0189453	0.0214806	-0.0451879	-0.00121924	0.0913263	-0.170786	0.05837	-0.0266889	0.00405736	-0.0036753		-2.16667
	-1.83333	-0.15073	-0.0525884	-0.615472	-0.0340347	-0.0294482	0.00761088	0.0351597	-0.088431	-0.0315289	-0.383505	0.10398	-0.251807	-0.440766	-0.118488		-2	-0.0654761	-0.0150915	-0.112112	-0.0405257	-0.0304446	-0.0657425	0.0237777	-0.0805619	-0.162073	-0.177388	0.121702	-0.0946042	0.200445	0.163524		-2	-0.0555714	-0.0830222	-0.0202443	-0.0162122	-0.00497188	-0.0113132	-0.00917693	-0.00672838	0.10538	-0.293762	-0.0249384	-0.023561	0.010766	-0.000726871		-2
	-1.66667	-0.165832	-0.16905	-0.547204	-0.0331064	-0.0577866	-0.00713654	0.0405652	-0.186563	-0.045287	-0.511395	0.143249	-0.850624	-0.343288	-0.102114		-1.83333	-0.185015	-0.035011	-0.0179898	-0.0220431	-0.0129214	-0.0403036	0.00653073	-0.276376	0.148214	-0.209465	0.150415	-0.112131	0.116446	-0.0767244		-1.83333	-0.0407891	-0.0808601	-0.0707815	-0.0360321	0.00619263	-0.0074722	0.0386634	-0.0120569	0.0464399	-0.210114	0.00683125	-0.0265363	0.00812319	-0.0271399		-1.83333
	-1.5	-0.0830901	-0.0108263	-0.464843	-0.335293	-0.256697	-0.0442638	-0.0225942	-0.00809749	-0.128818	-0.560584	-0.000527816	-0.388041	-0.308353	-0.117595		-1.66667	-0.152332	0.00834319	-0.106347	-0.02282	0.0733213	0.0168277	0.0138595	-0.110665	-0.0110562	-0.211394	0.0565636	-0.174227	-0.174092	-0.0630328		-1.66667	-0.0199645	-0.0744505	-0.0327205	-0.015447	0.0445573	-0.00511596	-0.01274	-0.088643	-0.0733048	-0.139867	0.109793	-0.0142536	-0.0273004	-0.0115378		-1.66667
	-1.33333	-0.0358549	-0.21819	-0.353993	-0.192863	-0.422547	-0.142839	0.0597691	-0.260162	-0.175498	-0.633055	-0.00147788	-0.475652	-0.485561	-0.279845		-1.5	-0.132399	-0.0486813	-0.0538081	-0.0135625	0.0460419	-0.0365393	0.0821634	0.087156	-0.062414	-0.175635	0.15653	-0.225306	-0.434489	-0.00852493		-1.5	-0.0856934	-0.0928758	-0.028236	-0.0460531	0.045944	0.0214806	0.0797577	0.0483631	0.0534669	-0.168596	0.0521088	0.00855722	-0.259714	-0.0569928		-1.5
	-1.16667	-0.131771	-0.379837	-0.221624	0.00721947	-0.295411	-0.140639	0.00471799	-0.146637	-0.314061	-0.840958	-0.48823	-1.25889	-0.597408	-0.381364		-1.33333	-0.0939692	-0.0134967	-0.0735653	-0.0185473	-0.0637388	0.0227169	0.0215302	-0.217317	0.0121771	-0.296757	0.122499	-0.11163	-0.163469	-0.176182		-1.33333	-0.0994686	-0.0712744	-0.0637673	-0.00883216	-0.0505188	-0.0208996	-0.00452116	0.00528336	-0.190468	-0.232011	0.0299048	-0.0681908	-0.254631	-0.00877364		-1.33333
	-1	-0.232026	-0.378053	-0.397181	-0.261654	-0.377949	-0.133395	-0.078641	-0.282771	-0.40742	-0.98098	-0.63454	-1.0863	-0.398225	-0.264067		-1.16667	-0.0422507	-0.0984475	0.0288732	-0.0680715	-0.0360331	-0.0769744	0.039217	-0.0346904	-0.050186	-0.417178	0.0168162	-0.245587	0.151034	0.00464996		-1.16667	-0.0638257	-0.0956883	-0.0583245	-0.0396851	-0.0219675	-0.0318093	-0.0109822	-0.0418605	-0.0545185	-0.186114	-0.0306198	0.00672626	-0.100435	-0.0786761		-1.16667
	-0.833333	-0.235239	-0.399609	-0.19897	-0.367781	-0.368503	-0.306871	-0.269399	-0.16203	-0.49439	-0.865552	-0.612372	-0.524275	-0.513734	-0.467996		-1	0.00557689	-0.0565579	0.00625573	-0.0240823	0.027382	-0.0242145	0.0324257	-0.03125	-0.0229785	-0.315863	0.039548	-0.0883445	0.060364	0.288298		-1	-0.0555174	-0.104145	-0.0722189	-0.0391667	-0.026092	-0.0783532	0.0312997	-0.0470987	0.0353976	-0.138465	0.0564568	-0.0655206	-0.334474	-0.0529387		-1
	-0.666667	-0.396706	-0.417935	-0.0740264	-0.499794	-0.410778	-0.447101	-0.425306	-0.46749	-0.706167	-1.02623	-0.596221	-0.507191	-0.377941	-0.485263		-0.833333	-0.0181873	-0.138677	-0.0851821	0.000485531	-0.0433739	-0.0619782	-0.00881079	-0.174025	-0.427727	-0.502366	0.00272516	-0.253599	-0.225233	-0.00335831		-0.833333	-0.0335598	-0.0605215	-0.0376841	-0.032231	-0.0262342	-0.201717	-0.00722911	0.0778054	-0.160926	-0.148626	-0.008126	-0.0493471	-0.716713	0.00860983		-0.833333
	-0.5	-0.280064	-0.428351	-0.0622064	-0.588078	-0.351469	-0.335978	-0.526162	-0.720035	-0.891409	-1.00164	-0.273514	-0.41301	-0.503874	-0.442989		-0.666667	-0.000169601	0.00417702	-0.124785	-0.0593643	-0.0347544	-0.142666	-0.0686134	-0.170585	-0.286493	-0.39106	-0.119575	-0.399324	-0.129869	-0.00774994		-0.666667	-0.00769985	-0.0852799	0.00221671	0.0101979	-0.0344832	-0.199329	0.0415139	-0.0615489	-0.255145	-0.103867	-0.0474322	-0.192239	-0.621217	-0.0769562		-0.666667
	-0.333333	-0.346258	-0.235261	0.0189423	-0.377269	-0.449956	-0.561329	-0.381351	-0.604586	-0.838342	-0.926217	-0.432492	0.0465065	-0.174532	-0.072343		-0.5	0.0257495	-0.0297708	-0.14683	-0.0435683	0.111541	-0.109456	0.0465946	-0.358372	-0.603505	-0.290622	0.114257	-0.244335	-0.147657	0.133816		-0.5	-0.0450332	-0.080994	-0.0584203	-0.0154223	0.0174638	-0.169408	0.124178	0.0602845	-0.0143646	-0.177881	-0.0848833	-0.0341653	-0.139924	-0.0988237		-0.5
	-0.166667	-0.495193	-0.284016	-0.447416	-0.545483	-0.0875961	0.0347772	-0.143081	-0.216387	-0.326836	-0.375635	0.169851	0.124918	-0.141851	-0.293242		-0.333333	-0.0299197	-0.228966	0.0954934	-0.0631514	0.0117532	-0.057789	-0.130517	-0.19008	-0.0339838	-0.394917	-0.414822	-0.130409	0.205633	0.160424		-0.333333	-0.0185618	-0.0861409	-0.0541083	-0.140809	-0.0660567	-0.0282911	-0.234316	0.0894559	0.0474438	-0.224216	-0.0117204	-0.0115071	-0.109024	0.0658586		-0.333333
	0	-0.525238	-0.146915	-0.358312	-0.0188738	0.0680328	-0.00079774	0.128192	-0.0287822	-0.134715	-0.220528	0.0979626	0.12667	0.102972	-0.0812742		-0.166667	-0.110371	-0.321858	0.186623	-0.121674	0.010285	0.0265419	-0.0018729	-0.249713	0.0745402	-0.408063	-0.47677	-0.233318	0.10014	0.199432		-0.166667	-0.0584487	-0.0716953	-0.013345	-0.013275	0.0288061	0.00663299	0.063035	-0.00934748	-0.296589	-0.204596	-0.491917	0.0274009	-0.0150521	0.0246419		-0.166667
	0.166667	0.669139	0.0752056	0.378542	0.0410479	0.117586	0.161941	0.226345	-0.0557204	0.0716567	-0.259223	0.185686	0.158648	0.168897	0.17148		0	-0.113842	-0.102581	0.0693117	-0.0570014	0.0274767	-0.0367215	-0.0417902	-0.123853	0.0711775	-0.221911	0.100964	-0.419104	0.193774	0.0387497		0	-0.0218167	-0.0578237	0.048921	-0.043881	-0.0317809	0.00421219	0.0515381	0.0626326	0.0613542	-0.235164	0.013962	-0.0779559	0.0141203	-0.0132577		0
	0.333333	0.685688	0.0915535	0.660479	0.0728135	0.0392299	0.18458	0.206572	0.154494	0.040701	-0.0749303	0.00327246	0.47536	0.202705	0.206014		0.166667	-0.14485	-0.118985	0.00528767	-0.0412701	0.0782467	0.00565646	-0.0151135	0.0157683	-0.0263413	-0.299912	0.131672	0.0896799	0.0141645	0.137691		0.166667	-0.00755598	-0.049386	0.0693889	-0.0108067	0.0581396	0.00886013	0.0255988	0.106164	0.119434	-0.105181	0.0642833	0.00123336	0.0495947	-0.0424349		0.166667
	0.5	0.648895	0.104236	0.736399	0.0414604	0.0587415	0.164917	0.236729	0.0659825	0.033822	-0.165109	0.299377	0.460904	0.175659	0.0583507		0.333333	-0.0687684	-0.0954856	-0.0116534	-0.0241471	-0.0114059	0.0292133	0.0357969	0.040711	0.256738	-0.0455741	0.0325025	0.00705254	-0.0199292	0.0309997		0.333333	0.0423836	-0.0354379	0.069638	0.0236745	0.00349039	0.0584058	0.0195178	0.0442989	0.150697	-0.194785	-0.0167641	-0.00700599	0.0236242	-0.00508809		0.333333
	0.666667	0.738225	0.160466	0.784664	0.067038	0.0746142	0.208512	0.19064	0.071755	0.159119	-0.169372	0.350048	0.349201	0.235949	0.202441		0.5	-0.0907966	-0.0813922	0.0448022	-0.0295527	0.00161814	0.00778143	-0.00983681	0.107798	0.334386	-0.214198	0.112263	0.0123106	-0.0555052	0.0635495		0.5	0.00681267	-0.0231544	0.0494768	-0.0122877	0.010886	-0.00256605	0.0138644	0.104087	0.0227778	-0.191369	0.0261945	-0.0331735	-0.0254707	-0.0931111		0.5
	0.833333	0.842174	0.185832	0.759357	-0.0150578	0.056109	0.229598	0.173001	-0.014832	0.125706	-0.0598459	0.198037	0.291378	0.132836	0.220006		0.666667	-0.0955255	-0.0936954	0.0181805	-0.0221726	-0.000607788	0.0854946	0.0406339	0.258888	0.119173	-0.222436	0.116916	-0.185745	-0.0317879	0.22914		0.666667	0.0136643	-0.0211645	0.0541147	0.018812	0.0409662	0.0377161	0.0857437	0.17688	0.118143	-0.104743	0.0172665	-0.105878	-0.0438686	-0.022103		0.666667
	1	0.844906	0.177489	0.81876	0.0252682	0.0575027	0.187555	0.192489	0.217029	0.0451232	0.0880472	0.42922	0.397386	0.0485984	0.334028		0.833333	-0.0287225	-0.0833776	0.0753401	-0.0158607	-0.0178469	0.00784215	0.0547051	-0.238532	0.135986	-0.244698	0.0746427	-0.0517882	0.0225644	0.0700077		0.833333	0.0230156	-0.00681461	0.0702321	0.00101609	-0.00173631	-0.0269677	0.0337701	0.0916234	-0.0434762	-0.106933	0.056167	-0.0817704	-0.0453425	-0.0276927		0.833333
	1.16667	0.973116	0.228221	0.859373	0.0264026	0.0630775	0.190919	0.172147	0.196825	0.305544	-0.0263978	0.397234	0.605899	0.0815608	0.190831		1	-0.0377014	-0.0717579	0.0564629	-0.0364796	0.0226934	-0.00557551	0.0113188	0.0622133	-0.00799918	-0.293076	0.239482	-0.22155	0.0811167	0.074141		1	0.0334819	0.0204311	0.0620297	-0.0117694	-0.0197631	-0.0388135	0.0260739	0.233055	0.00929755	0.0255033	0.0373834	-0.0590359	0.0332297	-0.0149776		1
	1.33333	0.852617	0.190317	0.882406	0.0737417	0.04976	0.171514	0.215392	0.12515	0.234297	0.162814	0.317428	0.465722	0.251162	0.280441		1.16667	-0.0837931	-0.0727018	0.0503465	-0.00197449	0.01791	0.0320061	0.00320836	-0.0699541	0.334998	-0.224365	-0.0601529	-0.00546676	0.298279	0.182382		1.16667	0.00877285	0.0236263	0.069638	-0.0130775	0.0199883	-0.0235463	0.060042	0.125491	-0.00174478	-0.0528021	0.0147157	0.00977787	0.0247931	0.0203421		1.16667
	1.5	0.922024	0.215875	0.876572	0.00412541	0.0326485	0.125331	0.182389	0.202598	0.222504	0.0788654	0.233822	0.437249	0.239048	0.134862		1.33333	-0.11043	-0.0431806	0.0780243	-0.0281932	-0.0173259	0.033706	0.00403896	0.138475	0.0366332	-0.139702	0.0318378	-0.13742	-0.0137528	0.206665		1.33333	-0.0116202	0.0118977	0.0840882	0.0190095	0.0122727	-0.0184142	-0.0620056	0.241002	0.00227061	-0.0148757	-0.010387	-0.0675042	0.00202445	0.0136467		1.33333
	1.66667	0.901138	0.203916	0.893014	0.0222772	0.0400816	0.197646	0.171009	0.116973	0.161576	0.208395	0.10778	0.457837	0.264685	0.204823		1.5	-0.0813389	-0.0567207	0.00955594	-0.0208131	0.00176022	0.0529522	0.0824566	0.12758	0.18123	-0.12603	0.0400798	-0.0465301	-0.00881166	-0.0235081		1.5	0.000464568	0.0155521	0.0900484	0.0141224	0.018566	0.0147669	0.014862	0.121337	0.077846	-0.0615611	-0.0244746	-0.0864241	0.0176271	-0.115716		1.5
	1.83333	0.889088	0.24862	0.918397	0.0167079	0.0483663	0.174619	0.149814	0.0553997	0.236754	0.121495	0.385833	0.431992	0.242147	0.107472		1.66667	-0.0900783	-0.0139198	0.0524147	-0.0273192	-0.0301131	-0.0320465	-0.0127195	-0.0590596	0.211189	0.0101665	0.104819	-0.0768268	0.126328	-0.155515		1.66667	0.0235731	0.0410375	0.0940155	0.00731008	0.0253572	0.0318416	-0.00494873	0.177692	0.00399149	0.0474008	-0.0712595	-0.0365303	0.0203715	-0.0332825		1.66667
	2	0.877842	0.269645	0.915745	0.0105198	0.057735	0.238007	0.24057	0.216067	0.237736	0.105427	0.300327	0.642695	0.119031	0.209586		1.83333	-0.0963635	-0.0185091	0.0386418	0.015278	0.0169628	0.0571414	-0.02254	0.0490252	0.110919	-0.133918	0.148156	-0.022493	0.0107058	-0.0253165		1.83333	0.0105352	0.0257118	0.111168	0.0227612	0.00580152	-0.00305021	0.0227483	0.275412	-0.0041827	0.0549335	-0.00209672	-0.0429387	0.0284015	-0.0930497		1.83333
	2.16667	0.890695	0.290333	0.974087	0.0180487	0.058277	0.202561	0.208706	0.200673	0.332569	0.210362	0.378233	0.629116	0.182984	0.247395		2	-0.0593705	-0.0304543	0.111246	-0.0177057	0.00995351	0.0307311	0.0373115	0.196388	0.185204	-0.159159	0.0426055	-0.116889	0.203162	0.157324		2	0.036575	0.0319875	0.123893	0.0433709	0.0550463	-0.00359892	0.045077	0.12793	0.0174717	0.00623349	-0.0188512	0.0222895	-0.034009	-0.0531844		2
	2.33333	0.898567	0.295204	0.97439	-0.0118606	0.0724462	0.171773	0.145689	0.00585264	0.349767	0.246762	0.348781	0.516536	0.357093	0.260196		2.16667	-0.0573951	-0.0440594	0.0532067	-0.0132712	-0.0201675	-0.0146825	-0.000114003	-0.055906	0.17481	-0.0737949	0.084214	0.0476151	0.0877872	-0.0888659		2.16667	0.0338056	0.0364647	0.112414	0.015628	0.0062993	-0.00366348	0.0107764	0.123414	0.0444322	0.0675465	0.0282236	-0.0287487	-0.00493829	-0.0313783		2.16667
	2.5	0.967492	0.304029	0.945825	-0.0218647	0.0331131	0.239818	0.131606	0.0510703	0.203341	0.22184	0.177452	0.637001	0.229751	0.22983		2.33333	-0.0561979	-0.021829	0.0851967	-0.0036253	-0.0145316	0.00638502	0.00721475	-0.222477	0.170836	0.0147239	0.0351612	-0.366774	-0.0159763	-0.0315164		2.33333	0.00618326	0.0573582	0.124526	0.00691516	0.0288417	-0.00156545	0.0328675	0.111492	0.0666603	0.0674589	-0.0124161	-0.081923	-0.0570318	-0.0500517		2.33333
	2.66667	0.888446	0.310684	0.989392	0.0106229	0.092345	0.147711	0.188364	-0.113445	0.27508	0.135596	0.354798	0.289625	0.189463	0.239059		2.5	-0.0991171	-0.00561999	0.0544388	-0.0409141	-0.0324811	-0.00994688	0.00706817	-0.0478784	0.320324	-0.0809816	0.0606846	-0.1244	-0.0681051	0.180057		2.5	0.0260548	0.042683	0.0967944	-0.00577155	0.015366	0.00566467	0.00569302	0.13949	0.0450059	0.0509044	-0.00998116	-0.00868437	-0.054948	-0.0477175		2.5
	2.83333	0.999143	0.303016	0.969389	0.0522896	0.0476694	0.244993	0.168876	0.114086	0.348784	0.26447	0.243957	0.5967	0.273701	0.323608		2.66667	-0.0381803	-0.0102418	0.0219207	-0.0634104	0.0317391	0.0335239	0.0483535	-0.0665138	-0.00371937	-0.173181	0.0722499	-0.153195	0.0171292	0.0751744		2.66667	-0.0179144	0.0517521	0.107354	-0.0198898	0.0220149	0.0377806	0.0131993	0.0865658	0.0837257	-0.036598	0.00236726	-0.0111257	0.00227856	-0.0479018		2.66667
	3	0.924113	0.302197	0.940294	0.018255	0.0435658	0.176559	0.174708	0.101579	0.323233	0.124775	0.398818	0.755713	0.32892	0.169098		2.83333	-0.064698	-0.0455241	0.10579	-0.0471936	0.0176258	-0.0180825	-0.00485326	0.250287	0.284251	0.00666082	0.0427385	0.0265826	0.0744462	0.0330664		2.83333	-0.0066748	0.0566694	0.120961	0.00227489	0.048184	-0.0196408	0.0309672	0.149424	0.0636487	0.0175326	0.0110054	-0.0784137	0.00431148	-0.0697079		2.83333
	3.16667	0.899692	0.30808	0.997197	0.0406353	0.0751561	0.174619	0.15337	0.142949	0.252477	0.164453	0.409585	0.446886	0.239048	0.363203		3	0.0154537	-0.0178256	0.116439	0.0246974	-0.0247614	-0.0103112	0.00364809	0.0235092	0.1528	-0.0327783	0.18551	0.0153153	-0.0977518	-0.0216998		3	-0.0158643	0.0575877	0.103483	0.0226131	0.00235261	-0.00237238	-0.0380142	0.136238	-0.0061904	0.0229632	-0.0225615	0.063944	-0.038888	-0.127018		3
	3.33333	0.902423	0.295252	1.03879	0.00103135	0.0256026	0.161812	0.171294	0.159785	0.36893	0.274963	0.260108	0.630868	0.25567	0.181006		3.16667	-0.0773283	-0.0391121	0.0752521	-0.0229494	-0.0192203	-5.05945e-05	0.0741995	0.151089	0.28792	-0.0222612	0.179395	-0.255102	-0.0703286	0.0263498		3.16667	-0.00295226	0.0538568	0.138918	0.0049159	-0.000420743	-0.0118942	0.0359555	0.142741	0.0217739	0.0393425	-0.0174598	-0.0457614	-0.0271987	-0.0101864		3.16667
	3.5	0.959459	0.328816	0.968707	-0.0252682	0.0905642	0.164529	0.142132	0.251664	0.262304	0.197245	0.527394	0.406585	0.27201	0.501637		3.33333	-0.017888	-0.00591292	0.0865168	-0.0267366	-0.00666988	-0.000111308	0.054021	-0.0140482	0.254598	-0.131814	0.10349	-0.160456	0.100881	0.190648		3.33333	0.0173329	0.0598072	0.140394	-0.000440168	-0.0141097	-0.0338105	-0.0714597	0.108422	-0.0107794	0.0497657	-0.0254602	-0.0230269	-0.000211762	-0.0733935		3.33333
	3.66667	0.973276	0.309527	1.03182	0.0536304	0.0714396	0.215239	0.201309	0.193939	0.370895	0.244794	0.256307	0.46616	0.36977	0.283418		3.5	0.0405946	-0.00376474	0.073008	0.00216871	-0.0144369	0.00389578	0.0379466	0.306479	0.374433	0.00964067	0.148687	-0.235822	0.0774109	0.231465		3.5	0.0106251	0.0493031	0.116802	0.0130857	-0.0116208	0.00773042	0.0445069	0.121156	-0.0282751	0.0316346	-0.000531427	-0.118237	-0.0125109	-0.0159604		3.5
	3.83333	0.94034	0.318979	0.994696	0.0294967	0.0433335	0.151851	0.203869	0.194901	0.201376	0.210362	0.402618	0.506899	0.22468	0.403692		3.66667	0.030658	-0.0310401	0.0498625	0.0354761	0.00138134	0.00201366	0.0265627	-0.0229358	0.202323	-0.198773	0.0892655	0.059884	-0.0295644	0.137174		3.66667	0.00749604	0.0520774	0.121057	0.0360897	-0.0105186	0.0123461	0.038711	0.0605554	0.0402734	0.0544956	0.0580801	-0.0194413	0.00517547	-0.0317468		3.66667
	4	0.996572	0.320908	1.00727	0.0336221	0.0751561	0.218991	0.137154	0.259841	0.384162	0.253976	0.491291	0.730744	0.283279	0.30515		3.83333	-0.0818776	-0.0406419	0.089509	-0.0257655	-0.0182731	0.0332203	0.0298362	-0.0137615	0.0754573	0.0306748	0.202127	-0.166715	-0.058717	0.0638078		3.83333	-0.0115123	0.0587931	0.10607	0.0019787	0.00868153	-0.0211901	0.0502554	0.15385	0.068668	0.0521306	0.0432388	-0.014101	-0.0574892	-0.0748677		3.83333
	4.16667	0.917044	0.341837	0.963934	-0.0401196	0.0767047	0.166857	0.183101	0.187204	0.30751	0.251025	0.48274	0.747828	0.197915	0.384936		4	-0.0271063	-0.0318213	0.057167	-0.0114585	-0.00150763	0.0154313	0.0538256	0.142489	0.168696	0.0080631	0.179661	-0.0390185	-0.0157292	0.0870576		4	0.00837722	0.054469	0.115192	-0.011177	0.0486818	0.0113132	0.0151471	0.2373	0.00714644	0.0952249	0.0261945	-0.0152453	-0.00839425	-0.0122749		4
	4.33333	0.970063	0.33388	1.00053	0.0109323	0.0745367	0.12973	0.141848	0.103023	0.456883	0.242827	0.480524	0.736001	0.194816	0.334326		4.16667	0.0180276	-0.0432783	0.0716879	-0.00886904	0.0379907	0.0482165	0.0178659	-0.00114679	-0.00433077	-0.157932	0.0360917	0.118975	0.042823	-0.00929992		4.16667	0.0257311	0.0695077	0.127094	0.0267104	0.0189571	-0.00998983	-0.00300091	0.0907203	0.0523196	-0.0422038	0.00555582	0.0105408	0.0513735	-0.123701		4.16667
	4.5	1.0467	0.319413	0.995833	-0.0246493	0.0779435	0.22714	0.21084	0.145835	0.338465	0.215281	0.439987	0.837629	0.261304	0.273891		4.33333	-0.0196837	-0.0207874	0.0531627	-0.000550269	-0.00273899	0.0199848	0.0317416	-0.016055	0.154634	-0.116214	0.126354	0.157034	-0.0824343	0.0821493		4.33333	0.00213701	0.0496092	0.0873079	0.0453208	0.038975	-0.0332941	0.0310147	0.144457	0.0583427	0.0434592	0.0594135	-0.0358437	0.00781826	-0.0521402		4.33333
	4.66667	0.992395	0.332144	1.01167	-0.0269183	0.0565736	0.196481	0.141279	0.18047	0.255425	0.250697	0.467223	0.921735	0.306381	0.353379		4.5	-0.0481169	-0.0027232	0.103766	-0.0202628	-0.0553087	0.00759929	0.0413667	0.197248	-0.0379579	0.00788782	0.134064	0.085173	0.00551758	-0.129682		4.5	-0.0245862	0.0585253	0.114637	0.0110371	0.029375	-0.00379259	0.0167623	0.0816889	0.0692416	0.0609772	0.00630948	0.0377001	0.0074625	-0.0699536		4.5
	4.83333	0.892944	0.321486	0.989241	-0.0307343	0.0391524	0.198551	0.186799	0.25936	0.2967	0.273979	0.392167	0.810469	0.252007	0.417684		4.66667	-0.0576944	-0.0484209	0.0880569	-0.0137891	0.0375171	0.0833089	0.0235823	0.00458716	0.0635349	-0.0520596	0.146294	-0.0420231	0.025035	-0.0805993		4.66667	-0.0148032	0.0487482	0.102218	0.0291786	-0.00845635	0.053306	0.0435092	0.139851	-0.089223	-0.0324813	0.0145418	0.00306433	0.00954624	-0.0469804		4.66667
	5	0.952872	0.31975	1.01311	0.0140264	0.0259124	0.203338	0.18367	0.260322	0.409713	0.284145	0.347831	0.511718	0.370616	0.260792		4.83333	0.0326932	-0.0584783	0.0460783	-0.00916035	-0.0171365	0.00328864	0.041953	0.245986	0.318184	-0.170903	0.0291791	0.127238	0.0223174	0.0929992		4.83333	-0.0230576	0.0462226	0.120214	0.000152208	-0.0441899	-0.00598744	-0.00765668	0.0635358	0.00370468	-0.0405396	-0.00354607	-0.0158557	-0.0607927	-0.0695851		4.83333
	5.16667	0.931182	0.311215	1.00439	0.0438325	0.0326485	0.179535	0.142986	0.288223	0.467202	0.305132	0.319012	0.894137	0.229469	0.30128		5	-0.0428493	-0.0200388	0.0638994	-0.00135949	-0.0680485	-0.0318037	-0.00206834	0.151663	0.17909	-0.157055	0.104021	-0.188749	-0.168904	-0.0604495		5	-0.0137243	0.0747885	0.126059	0.011432	-0.00742523	0.0430418	0.0412289	0.123324	0.0405602	0.0274303	-0.0163003	-0.0438542	-0.0605386	-0.08531		5
	5.33333	0.816629	0.294529	1.00508	-0.0280528	0.0530119	0.187943	0.174139	0.223763	0.299156	0.312018	0.469439	0.508213	0.346669	0.608514		5.16667	-0.0226767	-0.0422367	0.0604232	0.0191299	0.00824855	-0.0152289	0.0485489	0.260894	0.358231	-0.00911481	0.231107	-0.058799	-0.00362349	0.0131749		5.16667	-0.00334789	0.0619119	0.0975226	-0.00438934	-0.0170253	-0.025257	0.0517756	0.138587	0.069385	0.0555466	-0.0385622	0.0359454	-0.0649601	-0.0304569		5.16667
	5.5	0.949659	0.276686	1.00614	0.0315594	0.068962	0.232832	0.178975	0.204041	0.31832	0.239875	0.428587	0.455647	0.317369	0.334623		5.33333	0.0421509	-0.054898	0.0929412	-0.0197449	-0.0112164	0.024174	0.0432722	0.0774083	0.240536	-0.21823	0.062014	-0.315945	0.0717286	0.115216		5.33333	-0.00455277	0.0454764	0.12167	0.00187997	-0.0246698	-0.0174459	0.011489	0.254098	0.0528932	-0.0381746	-0.0195468	-0.0509492	-0.0327384	-0.00539522		5.33333
	5.66667	0.933914	0.326405	1.05114	-0.00206271	0.0474372	0.232444	0.192347	0.26369	0.571861	0.223479	0.48369	0.794262	0.353712	0.598988		5.5	0.00240435	-0.0221219	0.0482344	0.00547032	0.00417558	-0.0259752	0.0256832	0.0412844	0.123758	-0.209641	0.0653373	-0.24734	-0.292679	0.045983		5.5	0.00521216	0.0490735	0.107162	0.0269819	0.0150105	-0.0263544	-0.0263748	0.268187	-0.0192404	0.0619407	-0.0504469	-0.0916119	-0.0245051	-0.0552115		5.5
	5.83333	0.963476	0.307453	0.993105	0.00340347	0.0626129	0.196999	0.170867	0.256955	0.351732	0.36383	0.577114	0.827992	0.222144	0.359631		5.66667	-0.00597596	-0.0726042	0.126163	0.000356056	0.0292764	0.0844017	0.0656982	0.0581995	0.367708	-0.0545136	0.209571	-0.223303	-0.190892	0.105916		5.66667	-0.01394	0.0596924	0.125311	0.0222182	0.00718819	0.00117812	0.0524407	0.18555	0.0196228	0.0173574	0.0133243	-0.0499574	0.00685262	-0.0360466		5.66667
	6	0.975204	0.310925	1.00439	0.0679662	0.074769	0.168409	0.207568	0.414255	0.414135	0.265453	0.509976	0.749142	0.316523	0.50134		5.83333	0.0127002	-0.0315609	0.0779363	0.0238558	0.011469	0.0224134	0.053679	-0.0914564	0.343863	-0.0708151	0.236557	0.0308392	0.0149057	0.182123		5.83333	0.0208037	0.0510442	0.102371	-0.0147065	-0.00838523	-0.00618111	0.0551487	0.079702	-0.0176629	0.018934	0.00897628	0.0100067	0.0247931	-0.0467347		5.83333
	6.16667	0.950462	0.312179	0.993938	-0.0393977	0.0985392	0.152239	0.184381	0.374329	0.273606	0.259223	0.521377	0.725925	0.336245	0.159274		6	-0.0142964	-0.0381356	0.0798724	-0.0142746	0.0137423	0.00389578	-0.00192176	0.116686	0.196821	-0.00595968	0.207444	-0.174227	0.0334349	0.189357		6	0.00102205	0.0424917	0.0927315	0.0211815	0.0196683	-0.0280006	0.0680233	0.130187	0.103516	-0.0271383	0.0706604	-0.0854324	-0.0488493	-0.0609855		6
	6.33333	0.915437	0.300461	0.956812	-0.0408416	0.0642389	0.132058	0.205861	0.306502	0.346818	0.268405	0.419719	0.777177	0.261868	0.502233		6.16667	-0.0183668	-0.0161656	0.0513146	-0.00799508	0.0583555	0.0687377	0.0470832	0.256881	-0.0281755	-0.120421	0.329345	-0.0635563	0.163386	-0.042108		6.16667	-0.00458874	0.0496283	0.126155	0.0159983	-0.0105541	0.0537256	0.0277842	0.0933394	0.00499534	-0.0525394	0.00903425	-0.0478213	-0.0656208	-0.124684		6.16667
	6.5	0.956406	0.302679	0.95613	-0.0237211	0.0824343	0.176947	0.201451	0.352682	0.353206	0.21233	0.47324	0.555961	0.306381	0.525156		6.33333	-0.0236943	-0.0343926	0.0948333	-0.0107464	0.0146422	0.0130028	-0.00309436	0.110378	0.307485	-0.154075	0.193619	-0.24784	0.0314585	0.0661328		6.33333	0.00994176	0.0452851	0.116132	-0.00130405	-0.00177186	0.00553556	0.0139119	0.112486	-0.0499295	-0.101239	-0.0117204	-0.0014368	-0.0884912	-0.0662681		6.33333
	6.66667	0.876396	0.324476	0.956963	-0.0346535	0.0761627	0.207477	0.128619	0.368075	0.48096	0.349729	0.552729	0.6462	0.255106	0.567431		6.5	0.0141368	-0.0550933	0.0811485	0.0114262	-0.0138686	0.0359524	0.0279795	0.190367	0.376573	-0.0997371	0.092323	-0.114385	-0.0784814	0.132007		6.5	-0.0231655	0.0654515	0.133016	0.00748286	0.0387617	-0.0226103	-0.0316956	0.188169	-0.0328641	-0.056043	-0.0100971	-0.0691063	-0.029994	-0.0904698		6.5
	6.83333	0.824501	0.297326	0.95469	-0.0180487	0.0592835	0.184968	0.18936	0.377696	0.320776	0.370717	0.43302	0.738629	0.248627	0.586484		6.66667	-0.031057	0.0142019	0.0407979	-0.0284198	-0.0325758	0.0360739	0.0421485	0.15281	0.10725	-0.0113935	0.0887338	-0.0708175	0.0403525	0.0692328		6.66667	0.0024787	0.0448833	0.0890327	0.00210211	0.00505484	0.00672982	0.0355279	0.184737	0.0385525	-0.0411527	0.0209769	-0.0633845	-0.073905	-0.0330368		6.66667
	7	0.926041	0.297422	0.933247	-0.0623969	0.0743044	0.071387	0.108988	0.487373	0.392024	0.357272	0.527394	0.769293	0.342443	0.632926		6.83333	-0.0326732	-0.0386239	0.0363976	0.00381951	0.00114454	1.01189e-05	0.0193805	-0.106365	0.216997	0.022787	0.0590894	-0.0690648	-0.148892	0.0160165		6.83333	-0.0199105	0.0428169	0.122878	0.0244396	0.0184594	0.00727854	0.0277366	0.142741	-0.0331509	-0.0615611	0.020745	-0.0502626	-0.02913	-0.0476561		6.83333
	7.16667	0.904512	0.302968	0.913093	0.0192863	0.076937	0.199586	0.130326	0.439269	0.394972	0.31333	0.51631	0.817916	0.290323	0.508187		7	-0.0260887	-0.0729297	0.0976055	0.00504952	0.00128662	-0.00442196	-0.0129149	0.142489	-0.0150303	0.12305	0.155999	0.120978	0.0702462	0.318006		7	-0.0266183	0.067537	0.100512	0.0226872	0.0035615	0.0263544	-0.012835	0.193317	-0.0112096	0.0491526	0.0407459	-0.0794817	-0.0415308	-0.0284913		7
	7.33333	0.961226	0.290141	0.934536	0.000618812	0.107598	0.161165	0.14327	0.28245	0.315863	0.241843	0.542911	0.630868	0.304127	0.500447		7.16667	-0.0169901	-0.0294127	0.0466503	0.00504952	0.0127004	0.0118492	0.0412202	0.148796	0.39033	-0.0175285	0.173147	-0.129658	-0.0471053	0.043658		7.16667	-0.000830229	0.0473515	0.130908	0.0214284	-0.0188742	0.0148314	0.00944614	0.276586	0.0475872	-0.0043649	-0.00331417	-0.0397345	-0.0478836	-0.0452605		7.16667
	7.5	0.886196	0.289658	0.924686	0.0138201	0.0812729	0.268149	0.153086	0.233384	0.43772	0.369405	0.420669	0.81266	0.33878	0.421256		7.33333	-0.0670325	-0.00480628	0.0722159	-0.0336959	0.018431	0.101523	0.0527996	0.0567661	0.138126	-0.0490798	0.146029	-0.167216	-0.144198	0.166107		7.33333	-9.29137e-05	0.0535889	0.105802	-0.00446339	0.0593841	0.00660071	0.0312997	0.0735606	-0.030713	0.00894877	0.0506595	-0.0636134	-0.0467655	-0.0534915		7.33333
	7.66667	0.906761	0.301811	0.929156	-0.0639439	0.0684974	0.289364	0.139145	0.488816	0.54238	0.402853	0.627784	0.942761	0.300465	0.699018		7.5	-0.0427296	-0.0587712	0.0451982	-0.0109083	-0.0200254	0.0447559	0.0321325	-0.0117546	0.443522	0.027695	0.135261	-0.0122272	0.0354113	0.0663911		7.5	0.0127472	0.0577982	0.114119	0.0254763	0.0411439	0.0121524	0.00787838	0.14247	0.0127393	-0.0318681	-0.0323011	-0.014635	-0.0840187	-0.0964895		7.5
	7.83333	0.786424	0.318255	0.931126	0.000206271	0.0746916	0.192859	0.084663	0.422432	0.587585	0.403181	0.693656	0.699642	0.373433	0.539149		7.66667	-0.084272	-0.0485836	0.0435261	0.0151486	0.0021391	0.0478523	0.0313508	0.226204	0.217608	-0.121297	0.215553	0.0716521	0.267644	0.247998		7.66667	-0.0285785	0.0581426	0.126021	-0.0132503	0.0189216	0.0261285	0.0290194	0.131542	0.108105	-0.012248	-0.0127059	-0.0285198	-0.0732443	-0.0104321		7.66667
	8	0.878163	0.280882	0.917639	0.000825083	0.0732979	0.259611	0.177553	0.322376	0.579232	0.266109	0.548612	0.461342	0.425271	0.407264		7.83333	-0.00813089	-0.0101116	0.0378057	0.0281608	0.0312182	0.0617556	0.0485489	-0.0427179	0.2225	-0.106398	0.18458	-0.140174	0.00576464	0.310514		7.83333	0.0190773	0.0640165	0.131367	0.00844547	0.0133749	-0.0147992	0.00331763	0.241273	-0.0238294	0.0143794	0.0268902	-0.0628505	-0.12361	-0.106379		7.83333
	8.16667	0.92813	0.293661	0.913244	-0.0473391	0.0754659	0.244475	0.167311	0.373366	0.535501	0.33235	0.555896	0.842009	0.226652	0.459363		8	0.0213798	-0.060008	0.0807524	0.00381951	-0.0249982	0.0224741	0.0643302	0.157683	0.346614	-0.0234882	0.159854	-0.21529	0.0630816	-0.112374		8	-0.0378938	0.0550048	0.121402	0.0346334	0.0178549	0.0416862	0.0661705	0.165229	0.0834389	0.0685099	-0.00760423	-0.0353097	-0.0382781	-0.125605		8
	8.33333	0.953354	0.308755	0.899758	0.00226898	0.0698137	0.244993	0.167737	0.316604	0.479977	0.264142	0.472923	0.713222	0.479363	0.335517		8.16667	0.0334713	-0.0213408	0.0791683	-0.0196478	0.00384406	0.0428131	0.0355526	0.121273	0.156774	0.0506573	0.182453	-0.0567959	-0.0819402	-0.0439163		8.16667	0.0146894	0.0581235	0.0802169	0.00257107	-0.00575411	0.042945	-0.015543	0.108422	0.0267932	0.0609772	-0.0120682	-0.044846	-0.0286726	-0.126281		8.16667
	8.5	0.859044	0.295301	0.872481	-0.0407384	0.0937387	0.26582	0.134451	0.401748	0.640652	0.325791	0.488124	0.759217	0.338498	0.485561		8.33333	0.00773183	-0.022187	0.0973415	-0.023176	-0.0501464	-0.022636	-0.0120354	0.0811353	0.260101	-0.0429448	0.11984	0.144514	-0.127151	-0.0346164		8.33333	0.0216129	0.046127	0.111762	-0.0200379	0.00245927	-0.00556784	0.0151471	0.200813	0.0361146	0.0502036	0.0247452	-0.0359963	-0.0318744	-0.0789218		8.33333
	8.66667	0.88941	0.283775	0.878845	-0.0416667	0.057735	0.223001	0.167737	0.431572	0.534518	0.306444	0.635701	0.691319	0.334272	0.481096		8.5	-0.0401556	-0.0327977	0.0963294	-0.0362854	0.0014287	0.0424488	0.0146412	0.0917431	0.448719	-0.0876424	0.244267	0.0348454	-0.162233	-0.0514079		8.5	-0.0320133	0.0550048	0.0996691	0.0332018	-0.00945191	0.0847118	0.0503504	0.161075	0.0467267	0.0187589	-0.0358955	-0.0413366	-0.060996	-0.0931111		8.5
	8.83333	0.955282	0.282762	0.876572	-0.0951939	0.0672586	0.184709	0.184096	0.454662	0.440177	0.378587	0.645202	0.958969	0.391182	0.346532		8.66667	-0.0151344	-0.0512526	0.0756921	0.00343109	-0.0093694	0.0435416	0.00853392	0.0779817	0.228308	-0.0119194	0.24892	-0.145182	-0.0510582	-0.107466		8.66667	-0.00284436	0.0412671	0.106798	0.00814928	-0.0259498	0.0252247	0.0413239	0.0577557	0.017902	0.0340871	0.00654138	-0.124722	-0.0475279	-0.0875828		8.66667
	9	0.91624	0.265739	0.863616	0.0331064	0.0788727	0.247709	0.113967	0.354606	0.41954	0.293655	0.506492	0.885814	0.342724	0.662102		8.83333	-0.042131	-0.0516757	0.0992776	-0.0408494	0.0602025	-0.0373286	0.0747858	0.307053	0.391858	-0.0674847	0.138053	0.16104	0.0541876	-0.081891		8.83333	-0.00629715	0.0403679	0.115384	0.0203423	-0.0124386	-0.00856963	0.00365018	0.149786	0.154282	0.0513423	-0.0217498	0.0126769	-0.070449	-0.074622		8.83333
	9.16667	0.876074	0.275288	0.838385	-0.0549711	0.0737625	0.199715	0.141706	0.422432	0.555155	0.3071	0.510292	0.802146	0.416538	0.506401		9	-0.0150147	-0.0596175	0.090037	-0.0100343	-0.0106955	0.0555022	-0.0147226	0.0722477	0.249707	-0.0243646	0.186042	-0.0790802	-0.165198	-0.0994575		9	0.000644401	0.0461844	0.0889369	0.0135794	-0.0273009	0.0304537	-0.0482759	0.0681418	0.0480174	0.0517803	0.0259046	-0.0285198	-0.0629272	-0.0164518		9
	9.33333	0.837515	0.28527	0.856115	-0.0432137	0.056109	0.215756	0.2134	0.42147	0.600852	0.250369	0.548929	0.540191	0.452881	0.638285		9.16667	-0.0499726	-0.0198436	0.114327	-0.0641872	0.0185257	0.0115457	0.0617407	0.234805	0.261018	-0.111832	0.153207	-0.105872	0.0885284	-0.151124		9.16667	0.00515821	0.0453425	0.107469	0.0274509	0.00612152	0.0105063	0.0419415	0.0630842	0.0815746	0.0993416	0.014078	-0.0224929	-0.0634355	-0.0778161		9.16667
	9.5	0.876556	0.276541	0.862782	-0.0380569	0.0398493	0.247709	0.152232	0.41185	0.468676	0.286768	0.630634	0.777616	0.42668	0.593331		9.33333	0.00132688	-0.0377451	0.127087	-0.0176733	0.0274767	0.0367417	0.00863164	0.0541858	0.347837	-0.208238	0.191625	0.006051	-0.10294	0.110566		9.33333	-0.00734018	0.0374979	0.121708	-0.00308118	0.0277039	0.0142182	0.045077	0.151592	0.0996439	-0.0591962	0.0234118	-0.102903	-0.0624698	0.0304774		9.33333
	9.66667	0.835426	0.292118	0.818003	-0.0311469	0.0867702	0.189625	0.170725	0.399824	0.605274	0.333333	0.618284	0.774111	0.439639	0.595415		9.5	-0.0654761	-0.0490718	0.00726779	-0.000582637	-0.0300658	0.0270276	0.0260252	-0.00172018	0.174199	-0.0874671	0.215952	0.00755331	0.025035	0.0508912		9.5	0.0177105	0.0484612	0.0851039	0.0222182	0.00590818	0.00827913	-0.0223841	0.14536	0.0207701	-0.0167151	-0.019257	0.00809948	-0.109074	-0.0494374		9.5
	9.83333	0.840889	0.266704	0.837097	-0.0316625	0.078021	0.192989	0.181678	0.32863	0.586602	0.384489	0.66167	0.635249	0.414284	0.604049		9.66667	0.00276351	-0.0322119	0.0623153	-0.0250534	0.0264822	0.0425095	0.045764	0.15883	0.434656	0.0446976	0.241874	0.139256	0.0376349	0.156032		9.66667	-0.0212772	0.043257	0.100551	0.0258465	0.034815	0.0170908	0.0284968	0.100835	0.0699587	0.00719698	0.00677327	-0.0838303	-0.0590647	-0.0590199		9.66667
	10	0.956888	0.260434	0.817093	-0.0324876	0.0471274	0.110455	0.155219	0.535958	0.641143	0.377275	0.636652	0.856903	0.45767	0.752307		9.83333	0.0516686	-0.0736457	0.0937333	-0.0242766	0.0033231	0.0360739	0.0497215	0.16055	0.266215	-0.0645048	0.201329	-0.0565455	-0.0503171	0.169465		9.83333	-0.00156754	0.0497049	0.105974	-0.0229998	0.00647708	-0.00246922	-0.000720535	0.0572138	0.0870241	0.033036	0.00457027	-0.0557555	-0.106889	-0.0476561		9.83333
	10.1667	0.897603	0.264775	0.821337	-0.017533	0.0873122	0.231539	0.153228	0.414736	0.684383	0.471717	0.473556	0.904213	0.255106	0.6234		10	-0.0391979	-0.00617331	0.0481024	0.00255713	0.0222671	0.0502201	0.0479137	0.134748	0.432822	-0.0108677	0.193619	-0.0212411	-0.0265997	0.23999		10	-0.00156754	0.0584105	0.104575	0.0137028	0.0537662	0.0121847	0.00621561	0.134613	0.193575	-0.0840718	-0.0194889	-0.0798632	-0.0958605	-0.0916983		10
	10.3333	0.871576	0.24915	0.833687	-0.080033	0.0610644	0.135681	0.20899	0.627836	0.649988	0.343171	0.785812	1.06279	0.461051	0.541828		10.1667	-0.0208211	-0.0849399	0.124051	-0.0190328	0.0290396	0.0506451	0.0490863	0.109805	0.449941	-0.0897458	0.137787	-0.182239	0.0828461	0.21829		10.1667	0.000896167	0.0420325	0.0975035	-0.0213214	0.0294105	0.00963478	0.0407538	0.0644389	0.120294	0.034525	-0.0109667	-0.0623927	-0.0420898	0.0317673		10.1667
	10.5	0.849083	0.260049	0.821185	0.015264	0.0562639	0.204372	0.131179	0.382506	0.701089	0.415314	0.709173	0.79908	0.396253	0.525752		10.3333	-0.00340201	-0.0129759	0.129948	-0.00618243	0.0317865	0.111358	0.0328165	0.360092	0.189484	0.0778265	0.188701	0.0115595	0.0764226	0.0074916		10.3333	-0.0423357	0.0435057	0.104364	0.0356207	-0.020332	0.0110227	0.0399462	0.0905396	0.111403	0.0431089	-0.00621286	-0.0627742	-0.0733459	0.00216014		10.3333
	10.6667	0.883144	0.267572	0.783376	-0.0469266	0.0821246	0.237231	0.158064	0.455143	0.744329	0.347762	0.769978	1.00409	0.443865	0.57666		10.5	0.0104255	-0.0231635	0.105526	-0.00249239	0.00109717	-0.0125576	0.0570503	0.0481651	0.466755	-0.230149	0.175939	-0.00371406	-0.028082	0.0449496		10.5	-0.0041931	0.0602664	0.074985	0.0522072	0.018886	-0.0178655	0.0167623	0.124407	0.131624	-0.00147443	0.00486014	-0.0617824	-0.0318236	-0.0606169		10.5
	10.8333	0.768912	0.248282	0.784664	-0.0418729	0.08166	0.15806	0.161194	0.526818	0.593973	0.368421	0.612583	0.768854	0.488379	0.584698		10.6667	-0.0674515	-0.0766727	0.0679476	-0.014048	0.0719005	0.0434202	0.0354549	0.134461	0.502216	-0.0925504	0.276969	-0.143179	-0.160998	-0.0183415		10.6667	-0.0101815	0.0349532	0.113525	0.00229957	0.00544596	0.0286139	0.0432242	0.177331	0.0731136	-0.00690501	0.0319339	-0.0118886	-0.0402602	-0.0700765		10.6667
	11	0.824983	0.26111	0.79065	-0.0944719	0.0759304	0.179664	0.140852	0.509982	0.589059	0.373012	0.70284	0.902022	0.350894	0.580828		10.8333	-0.0235147	-0.034653	0.0936453	-0.0462226	-0.00330731	0.0307311	0.00345266	0.225631	0.334386	-0.0217353	0.0739781	-0.158953	-0.0063411	0.202015		10.8333	-0.00124384	0.0409801	0.0890902	0.0273768	-0.00788745	0.0379097	0.0559088	0.186092	0.0752647	0.0899695	-0.0276052	-0.0232558	-0.0725328	-0.0334668		10.8333
	11.1667	0.764734	0.262074	0.788756	-0.0268152	0.0453466	0.25974	0.145546	0.489778	0.435755	0.28972	0.547345	0.667664	0.508663	0.814826		11	-0.0160922	-0.0550607	0.0568589	-0.0195507	0.024493	0.030549	0.0327677	0.281823	0.456361	-0.0811569	0.193353	0.10946	0.0746932	-0.00955825		11	0.0197966	0.0445006	0.105668	0.00661897	0.0238283	0.00898924	-0.012455	0.137774	0.0632185	0.00237953	0.0328035	-0.0583493	-0.0201852	-0.0464276		11
	11.3333	0.90403	0.246112	0.771329	-0.0941625	0.0643163	0.293116	0.15081	0.46284	0.570387	0.379242	0.679721	1.14777	0.464995	0.777017		11.1667	-0.016152	-0.0578273	0.123039	-0.0230465	-0.0167576	0.0122135	0.071268	0.0455849	0.413257	-0.147239	0.0876703	-0.114134	-0.0540229	0.163782		11.1667	0.0152468	0.0460122	0.102065	0.0527009	-0.00170075	-0.0227717	-0.00694406	0.198736	0.158441	0.000627728	-0.00754626	-0.0354623	-0.0508822	-0.0767104		11.1667
	11.5	0.847958	0.240711	0.79459	-0.100557	0.0650906	0.234126	0.174708	0.473423	0.809188	0.314642	0.660403	0.739067	0.389773	0.647514		11.3333	-0.0371028	-0.0288269	0.0209967	-0.0290995	-0.0287397	0.0229598	0.0112211	0.132454	0.371682	-0.0127958	0.18232	0.259442	-0.089846	0.214157		11.3333	0.0112006	0.0490161	0.0984617	0.0246124	0.0252861	0.00550328	0.0337226	0.118266	0.11169	0.0384666	0.0016136	-0.0730734	-0.0150521	0.0210792		11.3333
	11.6667	0.922667	0.240229	0.77686	-0.0813738	0.0797244	0.15418	0.142986	0.415698	0.617558	0.399902	0.688589	0.994013	0.52613	0.726704		11.5	-0.0199232	-0.063686	0.0752081	-0.0468376	-0.0194571	-0.0207539	0.0462526	0.133888	0.436796	-0.0359334	0.241476	-0.0760756	0.0620934	0.0940325		11.5	0.0234472	0.0429317	0.0781472	-0.00930112	0.0167527	0.00601972	-0.0148779	0.111583	0.051746	-0.0117225	0.0357602	-0.0784137	-0.0369567	-0.0537372		11.5
	11.8333	0.788191	0.232416	0.757009	-0.0637376	0.0615289	0.204372	0.138718	0.521045	0.763001	0.377603	0.572047	0.990947	0.540499	0.810063		11.6667	-0.0174091	-0.0121296	0.058443	0.00498479	-0.00809068	-0.0230003	0.0136641	0.182053	0.546849	-0.0932515	0.266999	0.132746	0.126328	-0.0656161		11.6667	0.0168653	0.0366752	0.106779	0.0122712	0.0138371	-0.0315834	0.0112989	0.213728	0.0130261	-0.0328316	0.00497609	-0.0232558	-0.0370584	-0.105581		11.6667
	12	0.847155	0.247655	0.778754	-0.0945751	0.0798792	0.172937	0.161052	0.49988	0.770371	0.444171	0.775362	0.870045	0.499648	0.759155		11.8333	-0.046381	-0.0263532	0.0521066	-0.00488768	0.00782231	0.0377738	0.0157161	0.106365	0.35976	-0.0660824	0.141376	-0.0362642	-0.167422	0.077241		11.8333	0.0119919	0.041248	0.107392	-0.0058456	-0.00692745	0.0329713	-0.0182034	0.0358998	0.0941944	-0.0247734	0.0145418	-0.121747	-0.0229296	0.0224306		11.8333
	12.1667	0.871255	0.227063	0.792165	-0.0629125	0.0664843	0.196999	0.136158	0.509982	0.626402	0.408756	0.619234	0.932686	0.508663	0.819887		12	-0.0202823	-0.00809365	0.100906	-0.0213957	0.0395536	0.0340703	0.00770333	0.258314	0.370153	-0.0790535	0.301695	-0.0825857	-0.0105411	-0.00619995		12	0.0154447	0.0312031	0.101279	0.0401869	0.0324328	0.0665397	-0.0269449	0.11366	0.141375	0.00281748	0.0188898	-0.0504914	-0.0953014	-0.0590813		12
	12.3333	0.941625	0.239409	0.765495	-0.0294967	0.0455789	0.153145	0.164608	0.52297	0.58562	0.448434	0.595799	1.00409	0.499084	0.818696		12.1667	0.0571756	0.00160571	0.0688277	-0.0172525	-0.00425451	0.0551986	0.00521156	0.28469	0.349977	-0.116389	0.203456	-0.103368	0.077905	0.156549		12.1667	0.0240946	0.0316049	0.0964686	-0.000538897	-0.0121897	0.0115714	0.0116315	0.196568	0.191281	0.00281748	0.0376153	-0.0433202	-0.0819858	-0.0439091		12.1667
	12.5	0.808756	0.238734	0.781027	-0.068585	0.0468177	0.291822	0.140568	0.4816	0.659815	0.335301	0.810197	0.912974	0.502183	0.551057		12.3333	-0.0949868	-0.024856	0.141344	-0.0244708	-0.0118321	0.0481558	0.0268069	0.231365	0.649259	-0.222962	0.209837	0.0641406	0.0176233	0.15629		12.3333	0.00201113	0.0338243	0.0863113	4.11372e-06	0.00416595	-0.00782725	0.00550299	0.0975841	0.130333	0.0138538	0.011875	-0.0208908	-0.00915659	-0.037828		12.3333
	12.6667	0.824501	0.262363	0.753675	-0.0676568	0.0990812	0.159225	0.0963276	0.477752	0.698141	0.315298	0.749393	1.09696	0.492886	0.752307		12.5	-0.0379408	-0.0180534	0.0966815	-0.00702402	0.0240668	0.0767518	0.0322791	0.0969037	0.342946	-0.0930762	0.302625	-0.116137	-0.0730462	-0.0547662		12.5	-0.02901	0.0440606	0.106703	-0.0197911	-0.0189097	-0.0145409	-0.0248545	0.0485437	0.106241	0.0382038	-0.00754626	-0.110379	-0.0022955	-0.0649167		12.5
	12.8333	0.76361	0.199576	0.747159	-0.0231023	0.0797244	0.105021	0.0697266	0.482562	0.750225	0.416626	0.773461	0.954151	0.558529	0.833879		12.6667	-0.0372225	-0.00301613	0.0715119	-0.0141451	0.0365225	0.128783	-0.00177519	0.238819	0.618994	-0.16915	0.325357	0.0225765	0.0821049	0.183415		12.6667	0.00668679	0.0325615	0.104652	-0.00453743	0.0426728	0.0206091	0.0449345	0.135516	0.213939	0.0154304	0.0589497	-0.022264	0.0388711	-0.0744991		12.6667
	13	0.801044	0.256046	0.731626	-0.0466172	0.08437	0.243311	0.183243	0.450814	0.580215	0.428759	0.694289	0.938381	0.565291	0.803811		12.8333	-0.0535641	-0.0208525	0.0562429	-0.0166052	0.0218882	-0.0174753	0.00359923	0.156537	0.413563	-0.170377	0.171153	-0.0352627	0.0457877	-0.0919659		12.8333	-0.0143177	0.0479063	0.097331	-0.0013781	0.00409484	0.0117974	-0.0411972	0.153398	0.15127	0.00649626	-0.000705348	-0.091383	-0.0642486	0.0121725		12.8333
	13.1667	0.829482	0.272298	0.714502	-0.0804455	0.0698911	0.252496	0.0567818	0.454662	0.713865	0.436629	0.630318	0.858217	0.514298	0.727895		13	-0.0059161	-0.0331558	0.0609512	0.0082864	0.0429161	0.0967265	-0.00553728	0.276663	0.358231	0.0441718	0.172483	-0.0790802	0.120646	0.150865		13	-0.00967801	0.0462035	0.120233	0.00452098	0.00893042	-0.010474	-0.0745952	0.153669	0.119291	0.0893564	-0.0229673	-0.0652917	-0.0800037	-0.0471033		13
	13.3333	0.830446	0.230536	0.745492	-0.0367162	0.0362102	0.220284	0.120652	0.482081	0.77381	0.478603	0.630634	0.743447	0.518524	0.703185		13.1667	0.029341	-0.0287292	0.0678156	-0.032919	0.00782231	-0.00150772	0.00784991	0.499713	0.513527	0.0683611	0.0980392	-0.229562	-0.0396937	-0.0555412		13.1667	-0.00529009	0.0359481	0.0919266	-0.000761038	0.0534818	-0.0333263	0.0761471	0.0931587	0.135496	0.00921154	-0.00980724	-0.0680382	-0.0177965	-0.0972881		13.1667
	13.5	0.741117	0.229089	0.686922	-0.113758	0.108295	0.161553	0.0391427	0.481119	0.704529	0.435645	0.780112	1.0111	0.32413	0.719262		13.3333	-0.0148351	0.00346096	0.089289	0.0207807	0.00673302	0.0298204	-0.0146738	0.101491	0.550823	0.0609991	0.144035	-0.0798314	-0.00485877	0.084216		13.3333	-0.00029073	0.0563824	0.105572	0.0270313	0.00633485	-0.0109904	-0.00803674	0.18266	0.127752	0.093911	0.0354703	-0.0985543	-0.0178981	-0.0176189		13.3333
	13.6667	0.828357	0.228751	0.721246	-0.0560025	0.0783307	0.191824	0.186372	0.607632	0.724674	0.475324	0.88747	0.909031	0.54078	0.682941		13.5	-0.0236345	-0.027883	0.0789043	-0.00171554	0.039222	0.122226	0.00706817	0.343463	0.286391	0.0345311	0.193752	0.224388	-0.0396937	0.137174		13.5	-0.00520017	0.0525175	0.11249	0.0312272	-0.00145186	0.0165744	0.0381409	0.16848	0.0282273	0.0265544	0.00833857	-0.0685722	0.0120366	-0.112706		13.5
	13.8333	0.772125	0.231452	0.700258	-0.0157797	0.0559542	0.233997	0.176273	0.507095	0.80624	0.34809	0.70949	0.97912	0.541062	0.761834		13.6667	-0.0665536	-0.0844192	0.117275	0.00682981	0.0317865	0.0248419	0.0648676	0.311067	0.500688	-0.0923751	0.161316	-0.0823353	0.0368937	-0.0235081		13.6667	0.0178544	0.0468923	0.0954337	0.0242915	0.00949932	-0.00314704	0.023556	0.157914	0.146538	0.0525686	-0.0019228	-0.0929088	-0.053525	-0.0442163		13.6667
	14	0.835908	0.226002	0.669495	-0.052599	0.0333454	0.200492	0.182389	0.594644	0.586111	0.401869	0.771878	1.17055	0.527539	0.783567		13.8333	-0.0456028	-0.0469887	0.0775402	0.0163786	0.00194966	0.0286061	0.0335005	0.0358372	0.738523	-0.0660824	0.273114	-0.0560447	-0.201515	0.234823		13.8333	0.00986983	0.0325998	0.0947246	0.0154799	-0.00770968	0.0148637	0.0137693	0.0791601	0.145677	-0.0471088	0.0351804	-0.122357	-0.0327384	0.00461716		13.8333
	14.1667	0.802008	0.233091	0.710411	-0.0585809	0.0639292	0.213945	0.190213	0.625431	0.801818	0.520905	0.772195	1.14908	0.46584	0.759155		14	0.000668429	-0.0302915	0.0938213	-0.0128828	0.0132214	0.00881356	-0.0142829	0.416571	0.453304	-0.000876424	0.245198	-0.0645579	-0.141234	0.00619995		14	-0.000686362	0.0330973	0.0927315	-0.00157555	-0.0139319	-0.029098	0.0341027	0.204154	0.0257893	0.0495905	0.0274699	-0.0670464	-0.119747	-0.0462433		14
	14.3333	0.809399	0.235069	0.682755	-0.0326939	0.0969132	0.182898	0.166742	0.622545	0.532061	0.513691	0.775678	0.941009	0.42837	0.911283		14.1667	-0.0538634	-0.0436688	0.0774522	0.0444423	0.000813015	-0.00581837	0.0174261	0.239679	0.575279	-0.0723926	0.183516	-0.00671869	0.163139	0.0746577		14.1667	0.00228088	0.0303995	0.097446	-0.00046485	-0.0585189	-0.00679438	-0.00566135	0.238293	0.0962021	0.054408	0.0655587	-0.0813127	-0.0450376	-0.0760962		14.1667
	14.5	0.888606	0.230825	0.677375	-0.0776609	0.0665617	0.171514	0.120652	0.637457	0.905986	0.408428	0.84155	1.16047	0.576278	0.817505		14.3333	-0.00322243	-0.0558093	0.0365296	0.00462873	0.016726	0.0349203	-0.0018729	0.195241	0.612269	0.0140228	0.22446	-0.0655594	0.0465289	0.195557		14.3333	0.0211094	0.0481359	0.114713	0.039175	0.0196327	-0.0101189	0.0289719	0.133981	0.0959153	0.00833564	0.0242814	-0.0244765	-0.0668406	-0.0539215		14.3333
	14.6667	0.761682	0.246498	0.677906	-0.00721947	0.0400816	0.201656	0.0789729	0.568668	0.707477	0.367109	0.521693	0.98569	0.583885	0.747544		14.5	0.0325136	-0.0561022	0.113094	-0.0116204	0.0170575	0.00778143	0.0651119	0.00401376	0.694197	-0.124628	0.239747	0.0658933	0.111752	0.123741		14.5	0.0168473	0.0484229	0.125446	0.0180963	-0.0482077	0.0307764	-0.036779	0.106615	0.136643	-0.00270069	0.0464274	-0.0857375	-0.00935989	-0.0787989		14.5
	14.8333	0.737582	0.260627	0.657524	-0.0478548	0.0596707	0.244604	0.100026	0.482562	0.79543	0.381866	0.738942	1.26035	0.606705	0.646621		14.6667	-0.0208809	-0.0313982	0.0679916	0.0476468	0.019757	-0.0344144	-0.0258135	0.454989	0.730881	-0.157406	0.203589	-0.180737	-0.0401878	0.0227331		14.6667	0.000752301	0.0473898	0.0887069	0.0315975	-0.00390521	-0.0415893	-0.0177758	0.140212	-0.0400344	-0.10159	-0.0240688	-0.0326395	-0.00570064	-0.0721035		14.6667
	15	0.773731	0.237962	0.681467	-0.104167	0.0734527	0.165952	0.135731	0.70817	0.556629	0.473684	0.828249	0.884938	0.556839	0.586186		14.8333	-0.0469197	-0.00301613	0.0590591	-0.02282	-0.013916	0.0519808	-0.0129149	0.172878	0.491211	-0.0776512	0.197075	0.0401035	0.0801285	0.0188582		14.8333	0.0155166	0.0460696	0.0814818	-0.000859767	-0.0182342	0.0081823	0.0267865	0.0502597	0.0160377	-0.00418972	0.022832	-0.0426335	-0.0840696	-0.0650396		14.8333
	15.1667	0.719748	0.218865	0.693741	-0.115202	0.0756207	0.177465	0.0698689	0.642267	0.619032	0.480571	0.925156	1.07418	0.554867	0.868711		15	-0.0344091	-0.047477	0.0991456	-0.00194212	0.00346518	0.0132456	0.0271001	0.444954	0.582921	-0.0143734	0.255434	-0.0124776	0.0245409	0.0896409		15	-0.00444487	0.0417263	0.106894	-0.000316756	-0.0295409	0.0123461	-0.0243794	0.127659	0.0450059	0.0248026	0.0302527	-0.0787951	-0.0254199	-0.0741306		15
	15.3333	0.772285	0.223495	0.641764	-0.149856	0.0611418	0.153145	0.182105	0.701916	0.749242	0.496967	0.80228	0.776301	0.702493	0.755284		15.1667	-0.0428493	-0.0557768	0.0451542	0.00265424	0.030934	0.0299418	0.0410736	0.205849	0.523615	-0.0581946	0.195081	0.0108083	-0.0572346	0.0157582		15.1667	-0.0242265	0.0384928	0.116247	-0.000341439	0.017926	0.0357471	0.07857	0.090359	0.0375487	0.0252405	0.00393256	-0.0138721	-0.0846286	-0.0441548		15.1667
	15.5	0.830446	0.22335	0.700182	-0.0813738	0.0530119	0.224553	0.115958	0.732703	0.803292	0.421545	0.819698	1.07418	0.495704	0.747544		15.3333	0.0451439	-0.0230984	0.00291152	-0.00996957	0.01199	0.036681	-0.0169701	0.407397	0.328272	-0.00631025	0.1556	-0.180737	0.0620934	0.137949		15.3333	0.0216309	0.0361968	0.130428	0.0263648	0.000361484	0.0176396	0.0409913	0.169384	0.0982098	0.0337367	-0.0432002	-0.0813127	-0.0138831	-0.0716121		15.3333
	15.6667	0.756862	0.216068	0.636839	-0.0774546	0.0395396	0.197775	0.228194	0.677864	0.728114	0.483522	0.704106	1.16529	0.632624	0.691575		15.5	0.0213798	-0.0580226	0.0550548	0.00255713	0.00412822	0.00249937	0.019185	0.240252	0.466449	-0.0876424	0.129412	0.0771606	0.152269	0.35443		15.5	-0.0192451	0.0370004	0.0997266	0.0299438	-0.0538611	0.00824686	0.0649353	0.157733	0.0870241	0.028131	0.0504855	-0.0732259	-0.0567777	-0.0982094		15.5
	15.8333	0.709787	0.254165	0.648583	-0.0877682	0.0451918	0.242405	0.134166	0.582137	0.896159	0.511723	0.670221	0.976929	0.610931	0.75201		15.6667	-0.0166309	-0.00522941	0.0626233	0.00158607	0.0311235	0.0431166	0.0638904	0.192374	0.611046	0.0841367	0.245065	-0.0295038	0.126575	0.0247998		15.6667	-0.0231295	0.0396982	0.115863	-0.0298121	-0.0693634	0.0300663	0.00521794	0.143464	0.0845862	-0.0428169	0.0187159	-0.0771167	0.00720838	0.00799558		15.6667
	16	0.693881	0.22634	0.691468	-0.184303	0.0303257	0.114077	0.0712914	0.535958	0.904512	0.467126	0.697773	1.05928	0.470911	0.854123		15.8333	-0.0407542	-0.00825639	0.10623	-0.0238234	-0.00297579	0.0559271	0.0284681	0.274943	0.700616	0.0306748	0.189099	-0.183992	0.0707403	0.00645828		15.8333	0.00647099	0.0339582	0.100378	0.0179482	-0.038821	0.010474	0.0362881	0.183653	0.12388	-0.045357	-0.0117204	-0.0552977	-0.0140356	-0.0667595		15.8333
	16.1667	0.71059	0.220891	0.646462	-0.0532178	0.0680328	0.114206	0.142275	0.668724	0.816067	0.512707	0.794363	1.01329	0.686716	0.927062		16	-0.00597596	-0.030975	0.114767	-0.0109083	0.0251087	0.025874	0.00413667	0.34719	0.418454	-0.0143734	0.133001	0.0295873	-0.0041176	-0.0720744		16	-0.00530807	0.0301125	0.113199	-0.0162369	0.00697486	-0.0203831	0.0114415	0.109776	0.16934	0.0156932	-0.00163293	-0.0561369	-0.0723803	-0.0623983		16
	16.3333	0.784335	0.210957	0.633354	-0.087665	0.0647809	0.137492	0.185377	0.676421	0.824912	0.470405	0.688272	1.13288	0.528666	0.915153		16.1667	0.00210505	0.0238687	0.0361776	0.00971062	0.0741738	0.00681002	0.0218234	0.563647	0.669129	-0.0601227	0.264872	-0.126904	0.218727	-0.0684578		16.1667	-0.0196408	0.0311074	0.10814	0.00165783	-0.0309276	0.00937656	0.0277842	0.148611	0.127035	0.0549335	-0.0250544	-0.107557	-0.100943	-0.0886885		16.1667
	16.5	0.767305	0.203048	0.647977	-0.026712	0.040159	0.177982	0.0417032	0.681712	0.845058	0.440892	0.75256	1.284	0.581349	0.902947		16.3333	0.0188657	-0.0196808	0.0532067	-0.0171878	-0.0434213	-0.021361	0.0408781	0.312213	0.697865	-0.112007	0.2779	-0.442641	0.0744462	0.0227331		16.3333	-0.0152348	0.0381293	0.139934	0.0075569	-0.0128653	0.0194148	-0.0221466	0.121066	0.0656564	0.0952249	-0.0663317	-0.0278332	-0.0442244	-0.0918212		16.3333
	16.6667	0.665123	0.219106	0.651159	-0.0803424	0.0506117	0.204114	0.124493	0.609557	0.847515	0.465486	0.728808	1.20778	0.538245	0.824948		16.5	-0.0171697	-0.00467609	0.0539988	0.0190005	0.00417558	0.0323096	0.0226051	0.393635	0.552963	-0.0881683	0.241077	0.000542503	-0.00535288	0.127357		16.5	0.00900663	0.0469497	0.109347	0.00592787	-0.0221453	0.0357471	0.01795	0.135335	0.0480174	-0.0296784	-0.0331127	-0.00967615	-0.0551005	-0.0705679		16.5
	16.8333	0.690507	0.213078	0.659267	-0.0675536	0.0599804	0.188073	0.0469665	0.914535	0.677995	0.414002	0.676554	0.893261	0.558811	0.94284		16.6667	-0.0563775	-0.0063035	0.0458582	-0.00449926	0.0674486	-0.0100076	0.0138595	0.31078	0.409895	0.0450482	0.227916	-0.101865	-0.12814	0.20434		16.6667	-0.00885078	0.0371726	0.108217	0.00506399	0.00519707	-0.0179946	-0.00874936	0.231158	0.0976362	0.07832	-0.0134596	-0.0720053	-0.0606402	-0.101895		16.6667
	17	0.687133	0.212644	0.658888	-0.0927186	0.0691168	0.148746	0.0980346	0.649483	0.733028	0.435317	0.917555	0.978681	0.622482	0.948794		16.8333	-0.0365042	0.026798	0.0636794	0.0181265	-0.00586476	0.0609664	0.0139572	0.575115	0.716513	-0.00438212	0.171552	-0.00396445	0.0504818	0.185482		16.8333	0.00255063	0.0231097	0.101394	-0.00979477	-0.0139319	0.075416	-0.0150679	0.166223	-0.0403212	0.0199851	-0.0318373	-0.101224	-0.0261823	-0.0412678		16.8333
	17.1667	0.68617	0.220312	0.626004	-0.10427	0.0252155	0.0919558	0.124351	0.616291	0.784129	0.503197	0.752877	0.986128	0.650092	0.740101		17	0.00916845	0.0151458	0.0785523	0.0150515	0.037375	0.0678877	0.0140061	0.448394	0.522393	-0.0443471	0.276836	-0.0775779	-0.041176	0.214932		17	0.0119019	0.041248	0.0989217	-0.00688225	-0.0226431	0.0046318	-0.0201987	0.0930684	0.104807	-0.0126859	0.0666602	-0.0676567	-0.0586581	-0.0272628		17
	17.3333	0.681189	0.214525	0.617139	-0.08158	0.0423269	0.291822	0.155077	0.566744	0.834739	0.471389	0.811781	1.31335	0.564446	0.693957		17.1667	-0.0297401	-0.0188671	0.041986	-0.00317214	0.0166313	0.0994586	-0.0243477	0.378154	0.390024	0.0180543	0.18006	0.119225	-0.00658816	0.0291914		17.1667	-0.00964204	0.0292132	0.098845	-0.00801764	-0.029932	0.0184142	0.0153371	0.11357	0.265566	-0.0715464	-0.0374607	-0.064834	-0.0371092	-0.0418821		17.1667
	17.5	0.706253	0.19538	0.604182	-0.114583	0.0526248	0.147453	0.105716	0.888559	0.766931	0.401213	0.656286	1.26648	0.554022	0.832688		17.3333	-0.00112735	-0.0185091	0.0546588	0.0290671	-0.00610156	0.0473058	0.0564151	0.289564	0.544097	-0.119895	0.205716	0.0388516	0.177963	-0.0121416		17.3333	-0.0164217	0.032198	0.112567	-0.0157679	-0.0281187	0.0170908	0.00597807	0.0883721	0.0890318	-0.0300288	0.0158172	-0.0368355	-0.0191179	-0.0999294		17.3333
	17.6667	0.675887	0.191956	0.619488	-0.0829208	0.0656326	0.254695	0.079542	0.655736	0.935468	0.526808	0.826032	1.29233	0.650937	0.806788		17.5	-0.0442261	-0.0175001	0.041414	-0.00394899	0.0137423	0.0375917	-0.0249829	0.502294	0.487237	-0.0241893	0.0969757	-0.0194884	0.0569052	-0.0570912		17.5	0.0148692	0.0342644	0.127726	-0.0125345	0.00121482	0.00314704	-0.00941447	0.156288	0.0649394	0.0157808	-0.00221267	-0.0469058	-0.051797	-0.0547815		17.5
	17.8333	0.563422	0.196682	0.602743	-0.0409447	0.0451918	0.182639	0.0872235	0.645635	0.902547	0.549106	0.877969	1.09038	0.636569	0.88955		17.6667	-0.103008	-0.00920029	0.0767042	-0.00615006	0.0146422	0.0199848	0.0152275	0.438933	0.585061	-0.117967	0.206514	-0.167717	-0.0115293	0.188582		17.6667	-0.0184359	0.0397747	0.120597	-0.0105352	0.00110815	0.0277101	0.026644	0.113841	0.0513158	-0.0220581	-0.0381564	-0.0861953	-0.0323318	-0.0692779		17.6667
	18	0.660303	0.211391	0.610699	-0.113449	0.0764724	0.216662	0.0924868	0.625912	0.868643	0.493032	0.892537	1.21786	0.683054	0.778506		17.8333	-0.121564	-0.00509922	0.0696197	-0.00589111	0.0531933	0.0242348	0.0280284	0.313933	0.750446	-0.0976337	0.245331	-0.043275	0.0430701	-0.0472746		17.8333	0.0283207	0.0397939	0.0947054	0.0372004	-0.0255942	-0.0193825	0.0335801	0.0897268	-0.0110662	0.0435468	0.00114981	-0.0537719	-0.0862549	-0.0269556		17.8333
	18.1667	0.614835	0.203964	0.621837	-0.10953	0.0548702	0.127401	0.165319	0.915016	0.787569	0.56124	0.867518	1.07681	0.673193	0.873772		18	0.0407742	-0.022838	0.0721719	-0.0232084	-0.0160472	0.0622413	0.0423439	0.53039	0.799358	-0.0371604	0.211034	0.0646413	-0.0488347	0.125549		18	-0.00769985	0.0218087	0.115039	0.0120491	-0.0155675	0.011991	0.0462172	0.136238	0.0814312	0.0283062	-0.0144451	-0.0332498	-0.0618599	-0.0346953		18
	18.3333	0.697416	0.186989	0.605167	-0.0511551	0.0549476	0.20683	0.137011	0.730297	0.801327	0.603542	0.852	1.2034	0.644739	1.03513		18.1667	0.0140171	-0.0267112	0.0715119	0.012203	-0.0119742	0.0419631	0.0531416	0.403096	0.676466	-0.0865907	0.164905	-0.0239953	0.0897636	0.160682		18.1667	-0.0205219	0.0254057	0.107028	0.0133326	-0.06755	0.0404274	0.0406588	0.253195	0.0868807	0.0502036	0.0115851	-0.00853179	-0.0790889	-0.0692165		18.1667
	18.5	0.672031	0.187664	0.606152	-0.0512583	0.0719042	0.256118	0.129472	0.657661	0.891246	0.541892	0.8463	1.11579	0.662769	0.956237		18.3333	-0.0356063	-0.031626	0.0362216	0.0105846	0.0248246	0.0165242	0.00799648	0.310206	0.308402	-0.108326	0.107212	-0.00847139	0.05147	0.114957		18.3333	0.00949218	0.031337	0.107047	0.0170349	-0.0345187	0.0309055	0.00322261	0.12242	0.112407	-0.0719844	-0.059143	-0.0574338	-0.0616058	-0.0328525		18.3333
	18.6667	0.561173	0.203434	0.605471	-0.111283	0.0858411	0.194153	0.0717182	0.676421	0.911391	0.49336	0.868468	1.07856	0.71658	0.925573		18.5	-0.0180077	-0.0196808	0.0441861	-0.0255713	-0.000418347	0.0364381	-0.0174587	0.300459	0.775208	-0.0981595	0.246261	-0.0360139	-0.194845	0.197365		18.5	-0.00622522	0.0308204	0.109194	0.000843313	-0.00746078	0.00601972	0.000752207	0.103906	0.00944095	-0.0401892	0.0249191	-0.0918408	-0.0445802	-0.0850643		18.5
	18.8333	0.554907	0.209124	0.617215	-0.107983	0.0523925	0.16013	0.131321	0.80534	1.05782	0.546483	0.836799	1.22837	0.626426	0.732361		18.6667	-0.0547613	-0.027883	0.0523266	-0.0458665	0.0208463	0.0596914	-0.00876193	0.161124	0.693891	-0.0105171	0.344101	-0.0157326	0.0349172	0.115474		18.6667	-0.0128611	0.031911	0.0900484	-0.0124111	-0.0602255	0.026419	0.0067857	0.0791601	0.115992	0.0320725	0.00775883	-0.112287	-0.066434	-0.0869071		18.6667
	19	0.590896	0.196441	0.592969	-0.104476	0.0506117	0.214333	0.0641789	0.857292	0.803783	0.552386	0.947641	1.12499	0.651782	0.931527		18.8333	0.0127002	-0.00978616	0.13426	0.00563216	0.022125	0.0580521	0.0121006	0.474197	0.660875	-0.0143734	0.188435	0.107207	0.00922342	-0.14234		18.8333	-0.00795161	0.041248	0.167876	0.00498994	-0.0419499	0.021061	0.0262639	0.142831	0.0540405	0.0622035	-0.0179815	0.00817577	-0.0491034	-0.0451376		18.8333
	19.1667	0.753648	0.18371	0.596757	-0.0555899	0.0592835	0.269184	0.167595	0.871723	1.02932	0.403181	0.900771	1.04614	0.560501	1.02709		19	-0.031057	-0.00672663	0.0792564	0.0203599	0.0182415	0.063152	0.100876	0.567374	0.562439	3.33067e-15	0.208375	-0.208279	-0.0451289	-0.0552829		19	-0.0138501	0.0237794	0.0929998	0.00316345	-0.0404921	0.00566467	0.0332476	0.138767	0.0865938	0.0478387	0.0521088	-0.095579	-0.0190162	-0.053553		19
	19.3333	0.650663	0.172136	0.592817	-0.116852	0.0643937	0.283543	0.205434	0.715385	0.915322	0.459584	0.71424	1.20822	0.683899	1.04227		19.1667	-0.0647578	-0.0292174	0.0482784	0.00954878	0.00370198	0.0854338	0.0106348	0.508314	0.801192	-0.166521	0.207976	0.0538747	-0.116528	0.0839576		19.1667	-0.00244873	0.0376318	0.119045	0.00733476	-0.0369721	0.0251602	0.0493052	0.143283	0.128182	0.0375907	0.00723706	-0.0826096	-0.0834597	-0.0299655		19.1667
	19.5	0.590574	0.203819	0.589786	-0.0780734	0.0463532	0.24344	0.0855165	0.741842	1.02735	0.380882	1.01256	1.13988	0.697422	0.961596		19.3333	0.0297002	-0.0247909	0.0980015	0.0121706	0.0327337	0.00456362	0.0307645	0.479071	0.670963	-0.0899211	0.199202	-0.0490339	-0.0532817	0.182898		19.3333	0.00152558	0.0470454	0.100493	0.00851951	-0.00866968	0.00727854	-0.0170157	0.162249	0.107961	-0.0848601	-0.0335185	-0.0745992	-0.0670439	-0.0899784		19.3333
	19.6667	0.573865	0.207677	0.587816	-0.0978754	0.0710525	0.204631	0.119514	0.789946	0.968881	0.505165	0.840916	1.32693	0.746725	0.948794		19.5	-0.0541627	-0.00379729	0.0769242	-0.00255713	0.000386774	0.059145	0.0300805	0.339163	0.757783	-0.12305	0.312728	0.119476	0.217492	-0.169207		19.5	-0.0197127	0.0297298	0.114483	-0.00357482	-0.0664122	0.0135726	-0.0443802	0.170287	0.103946	0.0332112	0.0631818	-0.102293	-0.0541349	-0.0711821		19.5
	19.8333	0.561655	0.172233	0.604107	-0.115924	0.0622258	0.170997	0.0731407	0.897699	0.760544	0.485162	0.918822	1.08381	0.63347	1.04942		19.6667	0.00509802	-0.0322119	0.0632833	-0.0189033	0.0453315	0.0309132	-0.027035	0.110952	0.822286	0.0471516	0.147092	0.214623	0.166845	0.18109		19.6667	-0.00523614	0.0202015	0.106223	-0.0173969	-0.0397099	0.0512403	0.0318223	0.135606	-0.0246899	-0.00129925	0.0121648	-0.0481264	-0.0529151	-0.0265871		19.6667
	20	0.666729	0.205507	0.571147	-0.0730198	0.0471274	0.170479	0.129188	0.844785	0.890754	0.423184	0.859284	1.10703	0.632624	1.08991		19.8333	0.0187459	-0.000444825	0.108122	0.0288729	-0.00543851	0.00589932	-0.00231263	0.475917	0.495797	-0.202805	0.272582	-0.093853	-0.072058	0.0325497		19.8333	-0.00383344	0.0288688	0.116783	-0.0218151	-0.0233898	0.0416216	0.00977869	0.173719	0.0873109	0.0393425	0.0302527	-0.0633845	-0.0903716	-0.00564093		19.8333
	20.1667	0.683117	0.163022	0.606834	-0.106333	0.0504568	0.213687	0.104578	0.806783	0.869626	0.517626	0.802597	1.02468	0.579096	0.946115		20	0.0109642	-0.0193553	0.0834806	-0.011847	-0.0505727	0.0634556	-0.012866	0.617259	0.760228	-0.185977	0.158524	0.0984434	-0.186939	0.0681994		20	0.00729822	0.0390094	0.0854106	-0.00675884	-0.0204386	0.0121847	0.0445544	0.148792	0.0840125	-0.0439556	0.0091502	-0.0697166	-0.116495	-0.0849415		20
	20.3333	0.573865	0.191956	0.54872	-0.109014	0.0155371	0.20696	0.115531	0.816884	1.01507	0.467454	0.911538	1.16266	0.572616	0.873772		20.1667	-0.027645	-0.0369639	0.0471343	0.00161844	-0.00619628	0.0577485	0.0290544	0.33945	0.759005	0.0220859	0.280425	0.048867	0.275797	0.0935159		20.1667	-0.0157923	0.0195701	0.123836	0.0127402	-0.0354432	0.0260639	0.00844847	0.112937	0.0455795	-0.0375615	0.00387458	-0.0984017	-0.0712114	-0.0541058		20.1667
	20.5	0.686812	0.173438	0.601	-0.124381	0.0392299	0.230633	0.0954741	0.739918	1.04848	0.511723	0.94099	1.18632	0.803353	0.866032		20.3333	0.0302389	-0.0136594	0.111114	-0.012203	0.0184783	0.0879231	0.0148855	0.295872	0.860193	-0.123751	0.28428	0.188582	-0.0169645	-0.164299		20.3333	0.00717234	0.0323128	0.0883428	0.0172324	-0.0783945	0.0338428	-0.0114098	0.227275	0.117713	-0.0461453	-0.0161844	-0.0726919	-0.107194	-0.0891799		20.3333
	20.6667	0.654679	0.181588	0.562358	-0.0923061	0.0512311	0.249908	0.112829	0.898661	0.963476	0.43335	0.937823	1.26604	0.622482	1.10866		20.5	-0.00669427	-0.0073125	0.0338455	-0.0123001	-0.0243825	0.0643663	-0.0113514	0.228498	0.673103	0.0271691	0.32004	-0.00872178	0.131022	0.0945492		20.5	-0.0232554	0.0450172	0.0805236	-0.0150027	-0.0306076	0.034682	-0.0496061	0.0777151	0.156863	-0.00953271	-0.0078941	-0.0681145	-0.12051	-0.0976566		20.5
	20.8333	0.56535	0.180334	0.548492	-0.115821	0.0455015	0.169832	0.156926	0.882306	1.0642	0.490408	0.956825	1.15303	0.640231	0.898779		20.6667	-0.0112436	0.0311595	0.0949653	0.0195831	0.0257718	0.0666734	0.048158	0.442374	0.562439	-0.0993865	0.261549	0.203105	0.158939	-0.0219582		20.6667	0.0219366	0.0341496	0.100857	-0.0261838	-0.0420565	0.00734309	0.00365018	0.143915	0.146825	0.0431964	0.00909223	-0.0560606	-0.0746673	-0.0374594		20.6667
	21	0.566635	0.168375	0.573951	-0.0728135	0.0348939	0.202691	0.130183	0.841899	1.04357	0.544188	0.867835	1.27042	0.750387	1.08038		20.8333	0.00300294	-0.0129108	0.0558469	0.0098401	0.00947991	0.0225955	0.0203088	0.416571	0.793855	-0.1539	0.214357	0.0496182	-0.0246232	0.23224		20.8333	0.0151389	0.0178864	0.11732	0.0145667	-0.00795857	0.00727854	0.0189002	0.147347	0.0752647	-0.00664224	-0.0469105	-0.0763538	-0.0864582	-0.0177418		20.8333
	21.1667	0.605195	0.180865	0.603501	-0.0965347	0.0453466	0.238136	0.187795	0.834683	1.12071	0.426791	0.927373	1.25728	0.587829	0.97797		21	-0.00136679	-0.0203643	0.107594	-0.0207807	-0.00150763	0.008085	0.0785479	0.459576	0.752586	0.0716915	0.22765	0.0105579	-0.219303	0.0674244		21	-0.00769985	0.0371918	0.102218	0.0154059	-0.0460032	0.0434937	-0.00680154	0.101016	0.137216	-0.00252551	-0.0254022	-0.0234084	-0.0479345	-0.0426192		21
	21.3333	0.575633	0.18535	0.588044	-0.142327	0.0386879	0.203855	0.0631831	0.903471	1.03718	0.519593	0.913755	1.18544	0.635442	1.01876		21.1667	-0.0145358	-0.0129759	0.0963294	0.0359617	0.0543773	-0.00569694	0.00345266	0.408544	0.533092	-0.115863	0.150548	-0.0300046	-0.0700815	0.190132		21.1667	-5.69471e-05	0.0131605	0.100397	-0.0196677	-0.0389276	0.0127657	0.0480225	0.113028	0.101508	-0.041941	-0.0443017	-0.0964945	-0.0195753	-0.0931111		21.1667
	21.5	0.627206	0.196827	0.556827	-0.137376	0.0535539	0.209418	0.130183	0.875571	0.942838	0.513035	0.780112	1.05841	0.721087	0.988985		21.3333	0.0269467	-0.0166538	0.0675516	-0.00637664	0.00185494	0.0198027	0.0405361	0.647649	0.627248	0.00192813	0.140047	0.0350958	-0.0436465	0.215448		21.3333	0.00790965	0.0278165	0.11845	0.0172324	-0.0706434	0.00163001	-0.0260422	0.0750056	0.0619279	-0.0713712	-0.0240108	-0.0570524	-0.0372108	0.0135239		21.3333
	21.6667	0.615959	0.190751	0.560918	-0.109427	0.0336551	0.147711	0.129614	0.956386	1.20866	0.44122	0.845983	1.27699	0.781378	0.986603		21.5	-0.00501821	-0.0122598	0.041942	-0.00987247	0.0373276	0.0542879	0.0480603	0.518349	0.728435	0.114286	0.161316	0.14176	-0.0419172	0.105399		21.5	0.00715435	0.0393347	0.101356	0.0100992	-0.0444743	0.00279199	0.0407063	0.088643	0.0464399	0.0370652	0.0425431	-0.12907	-0.0476295	-0.0361695		21.5
	21.8333	0.588807	0.156222	0.535687	-0.163573	0.0340422	0.150169	0.0751322	0.891446	1.07649	0.443515	1.03758	1.33175	0.724187	1.02203		21.6667	-0.018307	-0.00627095	0.0875289	-0.00381951	0.0142633	0.0721983	0.0101951	0.47047	0.698477	-0.147765	0.246527	0.177065	-0.098493	0.117282		21.6667	0.0074241	0.0227653	0.100646	-0.00384633	-0.0408832	-0.0166067	-0.0084168	0.12793	0.184971	0.0415322	-0.0509107	-0.096647	-0.128794	-0.049376		21.6667
	22	0.54109	0.187327	0.535915	-0.0766295	0.0630775	0.232186	0.0624718	0.804377	1.14086	0.476963	0.959992	1.11316	0.668122	1.11045		21.8333	0.0146755	-0.0105999	0.126867	0.0123649	-0.0429477	0.0368631	-0.0496564	0.348911	0.638253	-0.0499562	0.251712	0.118725	-0.0646463	0.24619		21.8333	-0.0139041	0.0244299	0.107316	0.0151837	0.0131616	-0.00944112	0.0234134	0.0582976	0.135639	-0.110962	0.0153534	-0.0639185	-0.0853401	0.00664421		21.8333
	22.1667	0.51458	0.177441	0.568874	-0.12861	0.0614515	0.151204	0.11795	0.868356	0.948735	0.560256	0.860868	1.22487	0.724468	1.03453		22	-0.0245323	0.0158944	0.0825566	0.0354438	0.0173417	0.00359221	0.0241686	0.352638	0.852856	-0.130587	0.266334	0.136502	-0.0396937	0.0870576		22	-0.00379747	0.023875	0.121593	0.0105188	0.0110282	0.0234818	-0.0214339	0.0883721	0.0911829	0.00194158	0.0541959	-0.074294	-0.0683145	-0.0622754		22
	22.3333	0.584951	0.199142	0.579482	-0.0622937	0.0437981	0.180699	0.124635	0.886154	1.10155	0.375307	0.97836	1.41586	0.693196	0.950581		22.1667	-0.00274355	0.027449	0.105042	0.0171878	0.0117058	0.0589628	0.000521156	0.495126	0.789576	-0.1078	0.120106	-0.0728206	0.0144116	-0.00929992		22.1667	-0.007538	0.0253483	0.0870012	0.00876634	-0.0661634	0.0155415	-0.0154955	0.158365	0.0759817	-0.0220581	-0.0296343	-0.0455326	-0.114716	-0.00189396		22.1667
	22.5	0.509278	0.178887	0.54531	-0.122525	0.0437206	0.187038	0.0833827	0.772629	0.930554	0.426135	0.842183	1.3427	0.691224	0.982435		22.3333	0.0177283	-0.0175652	0.0728759	0.000582637	0.0199938	0.0318846	0.0211882	0.657683	0.748306	-0.198247	0.265537	0.181572	0.0287408	-0.105141		22.3333	0.0169193	0.018556	0.101336	0.0108397	-0.0499855	0.011636	0.0184726	0.0885527	0.148402	-0.0573568	0.00845451	-0.105192	-0.134689	-0.0835287		22.3333
	22.6667	0.561655	0.177489	0.565995	-0.112933	0.0477469	0.105151	0.12051	0.905877	1.08042	0.578619	0.953974	1.24765	0.589801	0.927955		22.5	-0.0133387	-0.00516431	0.0541748	0.0319156	0.0336335	0.0433595	0.0347709	0.238819	0.641005	-0.0296231	0.19455	-0.191253	0.0798814	0.074141		22.5	-0.0197127	0.0310883	0.134817	-0.0210005	-0.0271587	0.0408147	0.0160497	0.111763	0.0692416	-0.094495	0.0393546	-0.0256208	-0.0352796	-0.0849415		22.5
	22.8333	0.542054	0.177103	0.543795	-0.174505	0.0670263	0.191436	0.0968966	0.954462	0.960036	0.512707	0.849784	1.22793	0.834061	0.958321		22.6667	0.0231755	-0.0363129	0.107022	0.00469347	0.0228828	0.0547736	0.0251458	0.531537	0.672492	-0.154251	0.284546	0.0468639	0.0408466	0.0955825		22.6667	0.0309822	0.0394112	0.130409	0.0239953	-0.050981	-0.0398141	0.0193753	0.158456	0.103086	-0.00725537	-0.00087927	-0.0315715	-0.0973343	-0.0174347		22.6667
	23	0.496907	0.185542	0.531671	-0.14212	0.0638518	0.149264	0.160198	0.946284	1.07944	0.481554	0.947324	1.13813	0.597408	1.18309		22.8333	-0.0203422	-0.00444825	0.0671556	-0.0142099	0.0257718	-0.0433999	0.0168398	0.370413	0.884343	0.130587	0.14111	0.0513709	0.148563	0.000258331		22.8333	-0.0281469	0.026879	0.135028	0.0118023	-0.0667678	0.00679438	0.0458846	0.0855724	0.115562	0.0153428	-0.00905358	0.00268287	-0.0933702	-0.0947696		22.8333
	23.1667	0.608729	0.15328	0.546825	-0.193791	0.0721365	0.175654	0.138718	0.752425	1.30153	0.516642	0.868468	1.44608	0.714608	1.1688		23	-0.046381	-0.0505365	0.0311173	0.016152	0.0521987	0.0237491	0.0434676	0.658257	0.66271	-0.0545136	0.323363	-0.0249969	-0.108869	0.0824076		23	0.00719032	0.0262476	0.117473	0.00876634	0.0189216	-0.0133144	-0.0205313	0.180402	0.111833	-0.0193428	-0.0537514	-0.0892469	-0.0844761	-0.0176189		23
	23.3333	0.503012	0.182022	0.527959	-0.0950908	0.0520828	0.124167	0.0865122	1.02902	0.96495	0.536317	1.12372	1.38914	0.756585	0.962489		23.1667	-0.0245922	0.00622756	0.0371897	-0.00728297	0.017247	0.0105135	0.0255855	0.440367	0.858053	-0.0730938	0.221402	0.123732	0.0124351	-0.0529579		23.1667	-0.0112426	0.0357376	0.108025	0.0250813	-0.0293276	0.0223198	0.047975	0.051795	0.153565	-0.0316054	-0.00853181	-0.107938	-0.0758871	-0.0657767		23.1667
	23.5	0.529361	0.176573	0.517578	-0.120978	0.0674134	0.184062	0.119799	0.834683	1.16936	0.585834	0.829832	1.528	0.659389	1.13635		23.3333	-0.0820572	-0.0172397	0.0725239	0.0142746	0.0177679	0.027999	0.00995082	0.458142	0.951597	-0.0673094	0.36763	0.0693987	0.101128	-0.0924826		23.3333	0.00303618	0.0324276	0.105208	0.00693985	-0.00650078	-0.0323903	0.0431767	0.0946941	0.107388	-0.0246858	-0.00215469	-0.0933666	-0.104805	-0.0714278		23.3333
	23.6667	0.482769	0.185591	0.526065	-0.0432137	0.0398493	0.177982	0.0811067	0.822176	0.956105	0.501886	1.10979	1.21216	0.752923	1.07175		23.5	0.0065945	-0.00256046	0.0617432	-0.0315272	0.00791703	0.0501594	0.0469366	0.595183	1.11943	-0.0869413	0.229113	0.172057	-0.186692	0.229915		23.5	-0.039782	0.0258458	0.10837	-0.00710439	-0.0481721	0.014896	0.0690685	0.0831339	0.150553	0.0177954	0.00926615	-0.0561369	-0.0571842	-0.0897941		23.5
	23.8333	0.513134	0.154197	0.538566	-0.156663	-0.00900738	0.178112	0.153939	1.00208	0.971337	0.505821	1.0132	1.67606	0.690661	1.1167		23.6667	-0.0627825	-0.0196157	0.0807524	-0.00919272	0.0198991	0.0827625	-0.00827335	0.444381	0.623274	-0.24277	0.241343	0.0368485	0.369678	0.0888659		23.6667	-0.0221224	0.0300168	0.0903551	0.0295982	-0.0202253	0.0290012	0.0409913	0.0214495	0.0365449	-0.00489044	-0.0396638	-0.132885	-0.097131	-0.0931725		23.6667
	24	0.584308	0.141514	0.543037	-0.0334158	0.048676	0.197775	0.054648	0.987653	0.955614	0.599934	1.02586	1.2529	0.831526	1.00714		23.8333	0.0240136	-0.0435386	0.0598511	-0.0278371	0.0107113	0.072684	-0.000700303	0.988245	0.811892	-0.0646801	0.285477	0.091683	-0.0426583	0.217773		23.8333	-0.0371205	0.013811	0.113755	0.0092353	-0.0343054	0.00172684	0.053961	0.0562204	0.0832955	-0.144772	-0.0313155	-0.0541534	-0.0788348	-0.0211202		23.8333
	24.1667	0.525023	0.170496	0.567434	-0.12335	0.0336551	0.232056	0.168022	0.927042	1.104	0.61174	0.997994	1.08425	0.804761	1.04942		24	-0.0350077	-0.0289896	0.0232408	-0.034764	-0.0233406	0.0666734	0.0361877	0.573108	0.660264	-0.0364592	0.184048	-0.079581	0.0524582	-0.20434		24	-0.000470563	0.0255588	0.0963919	0.0224897	-0.043301	-0.0117974	0.029637	0.11646	0.0735438	0.0326857	-0.0407073	-0.0959604	-0.0799529	-0.0660838		24
	24.3333	0.593466	0.150242	0.524095	-0.122318	0.0368296	0.187038	0.133313	1.02036	1.20719	0.546155	0.807981	1.17756	0.721933	1.01846		24.1667	-0.0299197	0.0167081	0.0320854	0.0261216	0.0137897	0.0975765	0.0636461	0.588589	0.653844	-0.0110429	0.165038	-0.0470308	0.0729638	0.0105916		24.1667	0.0295975	0.0237602	0.111302	0.007705	-0.0280831	0.0167035	0.0184251	0.174351	0.116422	-0.00734296	-0.00824194	-0.060104	-0.0913372	-0.092804		24.1667
	24.5	0.471844	0.165192	0.524322	-0.121081	0.0379136	0.209547	0.0887883	0.843823	1.03325	0.530415	0.931173	1.32036	0.6808	1.16017		24.3333	-0.015314	0.0072691	0.0932052	-0.0649317	-0.00496491	0.0515558	-0.0109606	0.686353	0.865695	-0.00157756	0.134064	-0.0222426	-0.00362349	0.182898		24.3333	-0.00879683	0.031624	0.116821	0.0518863	-0.0179497	-0.0114423	-0.0438576	0.100294	-0.0150816	0.0414447	0.00625151	-0.0885603	-0.089101	-0.0501131		24.3333
	24.6667	0.546713	0.17421	0.539779	-0.174402	0.047592	0.224424	0.107992	1.04538	1.2121	0.53435	1.0873	1.19639	0.636005	0.984817		24.5	0.01276	-0.0081262	0.0488504	-0.0510131	0.0052175	0.0883481	0.0514804	0.554759	0.977276	-0.00525855	0.298372	0.184326	0.203656	0.101524		24.5	0.0160921	0.0154182	0.10699	0.0296229	-0.0720656	0.0378774	-0.00927194	0.109776	0.120868	-0.00164961	0.0584859	-0.04538	-0.0164751	-0.0662067		24.5
	24.8333	0.391351	0.157235	0.515608	-0.205446	0.0297837	0.161294	0.108134	0.813998	1.17673	0.555665	1.07843	1.24984	0.947598	0.974397		24.6667	-0.0876241	-0.0539866	0.115075	-0.00210397	0.0283766	0.072259	-0.0338263	0.722477	0.768176	-0.149869	0.286673	0.0441097	0.0707403	0.0666494		24.6667	-0.0213132	0.0251187	0.0884961	-0.0240858	-0.0424121	0.024676	0.0079734	0.144096	0.110256	0.0228756	0.0541379	-0.0674279	-0.0646552	-0.0572385		24.6667
	25	0.437462	0.157862	0.540082	-0.144596	0.0115883	0.183933	0.13374	0.832759	1.09565	0.665519	1.21524	0.975177	0.810396	1.13903		24.8333	-0.0355465	-0.0072474	0.0442741	-0.00598822	0.0187625	0.028849	0.0214814	0.648222	0.691445	0.0108677	0.213825	-0.080833	0.117928	-0.0986825		24.8333	-0.0375881	0.0218469	0.0827275	-0.00547536	-0.0398165	0.0359731	-0.0258997	0.059562	0.145247	-0.0196056	-0.0342722	-0.0652155	-0.0751756	0.00811843		24.8333
	25.1667	0.480037	0.180334	0.52417	-0.114377	0.0138337	0.222225	0.0782617	0.969855	1.04652	0.558944	1.0873	1.36504	0.868996	1.07711		25	-0.0564972	0.00290764	0.0463863	-0.040202	-0.00837484	0.0266026	0.0293476	0.574541	0.787436	-0.106223	0.376271	-0.0492843	0.141151	0.0643245		25	-0.00604538	0.0218852	0.12763	0.0156527	-0.043941	0.0050514	0.084651	0.0843983	0.0703889	-0.0334448	0.0244553	-0.0626979	-0.0978934	-0.0547201		25
	25.3333	0.530647	0.162298	0.534323	-0.162954	0.0108914	0.224165	0.0599113	0.911168	0.911883	0.607805	0.98026	1.29846	0.704747	1.18369		25.1667	-0.0679902	0.0353582	0.117935	-0.00951641	0.0301289	-0.0597926	0.00902251	0.453842	0.771234	0.0450482	0.187238	0.0358469	0.0188586	-0.081891		25.1667	0.00282038	0.0210051	0.11111	0.0131598	-0.0477099	-0.0176073	0.0295895	0.162068	0.133488	-0.0202187	0.0524566	-0.121823	-0.061555	-0.114979		25.1667
	25.5	0.520364	0.136161	0.588726	-0.174608	0.0436432	0.135163	0.124209	0.735108	1.16051	0.544515	1.10219	1.32387	0.815185	1.02441		25.3333	0.0155734	0.0109796	0.041634	0.0121383	-0.0278872	0.05787	-0.00822449	0.756881	0.763897	-0.032603	0.192024	0.189334	0.160916	0.0185998		25.3333	-0.0212772	0.0256927	0.0845673	0.00605128	-0.0658078	-0.0288398	0.0219882	0.090359	0.105524	-0.0026131	-0.000937243	-0.0563658	-0.0250133	-0.047349		25.3333
	25.6667	0.436819	0.155836	0.53349	-0.13552	0.0218087	0.134516	0.102302	0.933296	1.1158	0.474996	1.16109	1.08381	0.837724	1.07562		25.5	-0.054881	-0.00493648	0.0351216	-0.0152133	-0.0255192	0.0516772	-0.0073939	0.546732	0.31635	-0.0837862	0.228581	0.137754	-0.0819402	0.0521829		25.5	-0.00406722	0.0386459	0.0967177	0.00333623	0.0139438	0.0173491	0.00165486	0.0482727	0.0766988	-0.0499993	0.00259916	-0.0536956	-0.0774626	-0.0288598		25.5
	25.8333	0.487428	0.159212	0.526746	-0.130672	0.0466629	0.140338	0.132175	0.750501	1.10057	0.627152	1.08477	1.41323	0.665023	1.29116		25.6667	0.0220382	-0.0587712	0.0449342	0.0147925	0.0665488	0.0353453	0.0470832	0.495413	0.663015	-0.0653812	0.190429	-0.125902	0.110516	-0.0671661		25.6667	0.00240676	0.0128735	0.120731	0.00790246	-0.0175942	0.00450269	0.0156697	0.115015	0.133201	-0.0946702	0.0265423	-0.0741414	-0.0652143	-0.0748063		25.6667
	26	0.384121	0.160707	0.569783	-0.083849	0.01515	0.161294	0.0821025	0.850557	1.05929	0.566158	0.992294	1.0917	0.790393	1.04525		25.8333	-0.0169901	-0.0130084	0.100246	0.0265424	0.0306025	0.0230205	0.0310088	0.171158	0.758088	0.0303243	0.26208	0.0335935	-0.206951	0.182382		25.8333	-0.00924641	0.0320258	0.107622	0.0199721	-0.0520477	0.00982845	0.0275941	0.117995	0.0473004	0.00973708	-0.0438379	-0.0521698	-0.108414	-0.0149162		25.8333
	26.1667	0.491284	0.175367	0.499773	-0.130879	0.0445723	0.165822	0.106427	0.884711	1.12661	0.672077	1.09933	1.34577	0.789548	1.12831		26	0.0101262	0.0128999	0.00383558	-0.0134007	0.0332547	0.0302454	0.0559265	0.246273	0.706731	-0.0443471	0.261549	-0.122397	0.0487524	0.00723327		26	-0.0187776	0.0485951	0.0922715	-0.00690694	-0.0230342	-0.0163162	0.0429392	0.0329194	0.12431	0.0780573	-0.025808	-0.108014	-0.0118502	-0.0604326		26
	26.3333	0.403883	0.157862	0.508107	-0.124381	0.0650132	0.232315	0.145973	0.994388	1.03865	0.567142	1.11992	1.50478	0.830117	1.04138		26.1667	0.00288322	-0.0151241	0.04269	-0.0145983	0.0433897	0.102555	-0.0317742	0.447248	0.776736	0.0133216	0.224327	0.0185703	-0.0522935	0.0240248		26.1667	0.0122436	0.0284479	0.0830916	0.0499858	0.0368061	-0.0292594	-0.00532879	0.0993001	0.0926169	-0.0477219	0.036166	-0.0586545	-0.0468672	-0.0312554		26.1667
	26.5	0.484215	0.166012	0.504016	-0.119534	0.0354359	0.15819	0.0631831	0.984286	1.09467	0.677324	1.1386	1.38081	0.856881	1.21346		26.3333	-0.041712	-0.00698701	0.115163	-0.00126238	-0.00439659	0.0795446	-0.0131592	0.644782	0.677689	-0.0287467	0.387704	0.200351	-0.0167175	0.080341		26.3333	0.00407921	0.00698043	0.0810219	-0.00833851	-0.0478877	-0.0114423	-0.0237618	0.131271	0.0580559	-0.0804806	-0.0183294	-0.0516358	-0.104907	-0.0474718		26.3333
	26.6667	0.538037	0.141321	0.535611	-0.200598	0.0452692	0.178629	0.0102658	0.843823	1.12956	0.679292	1.02681	1.46141	0.79321	1.20363		26.5	-0.00184566	0.0063903	0.0931612	-0.0236292	0.0143106	0.0924159	-1.62861e-05	0.52695	1.05798	0.0259422	0.217149	-0.0665609	0.033929	0.165849		26.5	0.000806251	0.0424343	0.0980401	0.00432352	-0.0241364	0.0127011	-0.0529316	-0.0332807	0.0589163	-0.00313864	0.053964	-0.0901624	-0.0356862	-0.062214		26.5
	26.8333	0.461079	0.141176	0.52758	-0.107467	0.0324162	0.188331	0.093767	0.902509	1.19048	0.591736	1.01446	1.23757	0.811241	1.1682		26.6667	-0.0245323	-0.030975	0.0634594	0.00566453	0.0319759	-0.0556641	0.0354549	0.722477	0.855301	0.153725	0.339182	0.220131	0.209339	0.0852493		26.6667	0.0173868	0.0179438	0.0916199	-0.0102884	0.00733041	-0.020835	0.0178075	0.116008	0.0959153	0.0570357	-0.0292864	-0.0220352	-0.0524069	-0.00742227		26.6667
	27	0.427179	0.162395	0.522882	-0.163779	0.0210344	0.189496	0.0939093	0.894813	0.972811	0.619282	1.08698	1.38432	0.878574	1.07681		26.8333	-0.0353669	0.0090918	0.0749881	0.0318508	0.0713795	0.00140653	-0.0342171	0.804472	0.859275	-0.0192813	0.222067	-0.00396445	-0.0639051	0.275639		26.8333	-0.00485849	0.0169488	0.110018	0.030783	-0.0520477	-0.0239336	0.0518706	0.144186	0.132341	-0.00182479	0.0446881	-0.0649866	-0.0666881	-0.0426192		26.8333
	27.1667	0.52181	0.159453	0.528868	-0.123556	0.00988489	0.142407	0.134593	0.939549	1.18803	0.58649	1.10599	1.32299	0.690379	1.15153		27	0.0224572	-0.0165236	0.0674636	0.00899851	-0.0146737	0.0724412	0.00780105	0.528956	0.734549	-0.0359334	0.192556	0.106205	-0.0900931	-0.00671661		27	0.0119019	0.0340539	0.0762115	0.00874165	-0.0636745	-0.03678	-0.0485134	0.10228	0.0685246	-0.0846849	-0.0305039	-0.0183732	-0.0345172	-0.0631354		27
	27.3333	0.435052	0.141562	0.524095	-0.187087	0.00531668	0.118346	0.0600536	0.91646	1.16837	0.627808	0.999894	1.17537	0.854346	0.964573		27.1667	-0.0346486	-0.00119343	0.0360016	0.0108759	-0.000749868	0.0265419	-0.0091528	0.383314	0.663932	-0.0457493	0.257295	-0.0778283	0.0838343	-0.041333		27.1667	0.00305416	0.0181734	0.124832	0.0237238	-0.00426077	0.0150574	0.00160735	0.138948	0.0701021	-0.0514883	0.00758491	-0.0830674	-0.0841712	-0.0302112		27.1667
	27.5	0.511849	0.152605	0.521746	-0.162335	0.0409333	0.124167	0.109841	0.847671	0.933503	0.563535	1.20796	1.34621	0.96084	1.28431		27.3333	-0.0696663	0.0277094	0.0613032	0.00650612	0.051583	0.0105135	0.0444937	0.612099	0.615632	0.0429448	0.112795	-0.157201	0.286173	0.0235081		27.3333	0.0208936	0.0302655	0.0951654	-0.0208771	-0.0280476	0.00572923	0.00830595	0.0533303	0.0762686	-0.041503	0.00944007	-0.071395	-0.0283168	-0.0989465		27.3333
	27.6667	0.508475	0.163697	0.545689	-0.175536	0.0317968	0.171773	0.0674506	0.956867	1.09123	0.448106	1.03948	1.28576	0.984505	1.2209		27.5	-0.00633511	-0.00887481	0.0292252	0.0165728	0.030271	0.043663	0.0464969	0.562213	0.811892	-0.0408414	0.362579	0.182573	0.104834	-0.0415913		27.5	0.0034498	0.0229184	0.104671	-0.00673416	-0.0199764	0.029679	0.00284255	0.103725	0.110543	-0.0319557	0.0537321	-0.0906964	-0.0193212	-0.0717964		27.5
	27.8333	0.474736	0.150098	0.530535	-0.175639	0.0269963	0.185744	0.131037	1.01748	1.15855	0.49008	1.00623	1.29057	0.936047	1.01637		27.6667	0.0445453	-0.0144406	0.0820285	0.0423059	-0.0200728	0.0873767	0.00472297	0.512615	0.925307	-0.0280456	0.217414	0.236406	0.033682	0.0495996		27.6667	-0.0200364	0.0239133	0.107392	0.0368548	-0.0243498	0.00702032	-0.0320757	0.0917137	0.0941944	0.0286565	-0.0153147	-0.096647	-0.0443769	-0.0547201		27.6667
	28	0.492569	0.167362	0.537809	-0.153775	0.0403138	0.173843	0.0661704	1.00978	1.10843	0.556977	1.0246	1.44214	0.893788	1.09229		27.8333	-0.00477877	0.0340237	0.0659235	-0.00624717	-0.0430898	0.0532558	0.0320348	0.482511	0.708565	-0.202103	0.251712	0.164045	-0.0804579	0.0896409		27.8333	0.00249668	0.0246978	0.118585	-0.00727717	-0.037221	0.0036312	-0.00371353	0.116731	0.138794	-0.0272259	-0.0252862	-0.107328	-0.026538	-0.0572385		27.8333
	28.1667	0.423644	0.150146	0.509395	-0.12995	0.0121303	0.177594	0.0887883	0.953981	1.14675	0.606165	1.29125	1.49252	0.752923	1.2203		28	-0.0380007	-0.0280457	0.10821	0.0020716	0.0141212	0.0576878	0.0217745	0.524083	0.658124	-0.0587204	0.257694	0.201102	-0.0488347	0.203307		28	-0.00554185	0.0163174	0.112759	0.00869229	0.0190994	-0.00447041	0.0241261	0.103093	0.0734004	-0.0118976	-0.00858979	-0.0626216	-0.0449359	-0.106318		28
	28.3333	0.43714	0.121597	0.545461	-0.137789	0.0245187	0.125073	0.101733	1.00208	1.04995	0.639941	1.09553	1.429	0.812368	1.12563		28.1667	-0.0411732	-0.00496902	0.0929852	0.00644138	0.0382748	-0.00351126	0.0577831	0.509174	0.742192	0.108677	0.305816	0.0200726	-0.0253644	-0.0640661		28.1667	-0.0182381	0.0181351	0.110516	0.0360897	-0.0271942	0.00411536	0.0261689	0.00600587	0.0950549	-0.0298536	0.0552394	-0.0799395	-0.0505773	-0.0954453		28.1667
	28.5	0.457063	0.147976	0.526898	-0.127372	0.030016	0.195188	0.173428	0.951094	1.10106	0.504181	0.959992	1.20034	0.825328	1.14141		28.3333	0.0200629	-0.0147335	0.0867368	-0.0383246	-0.00752236	0.0252062	0.0514315	0.426319	0.654456	-0.0532866	0.223529	0.0751575	0.131022	0.109791		28.3333	0.00798159	0.0219617	0.0985192	-0.0112757	-0.0310343	-0.00295338	0.0106338	0.0838564	0.0630751	-0.0126859	-0.036939	-0.0537719	-0.0783266	-0.0582213		28.3333
	28.6667	0.523738	0.149808	0.541825	-0.199567	0.0317194	0.122744	0.106143	1.01892	1.15314	0.56583	1.09807	1.43207	0.89576	1.16166		28.5	-0.0220781	-0.0146033	0.0165084	0.0361235	-0.0144843	0.122287	-0.027377	0.533257	0.68472	-0.143032	0.180857	0.222385	-0.00856461	-0.00361664		28.5	-0.0126273	0.0186899	0.0855639	-0.0168292	-0.05443	0.0174136	-0.0275625	0.0783473	0.162026	-0.0981737	-0.0304459	-0.0855087	-0.0493575	-0.0272013		28.5
	28.8333	0.453528	0.134859	0.529626	-0.153053	0.0542508	0.13982	0.111122	0.900585	0.947752	0.574684	1.11644	1.3243	0.936047	1.12861		28.6667	0.00677408	0.0193119	0.114503	0.0221402	0.0310287	0.101098	0.0182567	0.726204	1.15703	-0.133216	0.178996	0.0128114	-0.13481	0.0728494		28.6667	-0.0239028	0.0164705	0.0853722	-0.0133984	-0.00102519	-0.00376031	0.0289719	0.016392	0.0914697	0.0706997	-0.0199527	-0.0672753	-0.0588614	-0.0996837		28.6667
	29	0.382996	0.155161	0.537354	-0.110458	0.0306354	0.195964	0.0839517	1.02566	1.18508	0.60223	0.959992	1.51135	0.838287	1.05656		28.8333	-0.0557191	0.00922199	0.074328	0.0138538	0.0386537	0.028424	0.0456174	0.638761	0.947929	0.163015	0.205716	0.216876	0.0430701	0.081116		28.8333	0.0162179	0.033786	0.0971968	0.00679175	0.016006	0.0117651	0.0272616	0.0498984	0.097923	-0.0133867	0.0148896	-0.0804735	-0.0607927	-0.0732706		28.8333
	29.1667	0.554104	0.147928	0.516442	-0.148205	0.0226604	0.12572	0.0185163	0.98621	1.21309	0.546483	1.12784	1.69095	0.997746	1.29801		29	-0.00854991	-0.0209502	0.11019	-0.0367709	0.0321654	0.0626663	0.0182079	0.71531	0.923167	0.115863	0.12662	0.395902	-0.121222	0.0824076		29	0.0105532	0.0234159	0.0715928	0.00656961	-0.0225364	-0.0178655	-0.0448078	0.0944231	0.0825785	0.00308025	-0.0065607	-0.030656	-0.0219131	-0.05601		29
	29.3333	0.503173	0.167314	0.530762	-0.14769	0.00864605	0.127272	0.0481045	1.03191	1.21997	0.701263	1.05658	1.33569	0.85012	1.12712		29.1667	0.0141368	-0.0293802	0.0498625	-0.00375477	0.0284239	0.0483987	0.00257321	0.52867	0.652316	0.0771253	0.310867	0.0716521	-0.0253644	0.164299		29.1667	0.000248769	0.0227079	0.084184	-0.00577155	-0.0010963	-0.0436551	0.0335801	0.189614	0.0787065	-0.0530649	0.0277598	-0.0469821	0.0134088	-0.00828223		29.1667
	29.5	0.368858	0.160707	0.53008	-0.136964	0.0169308	0.206701	0.0354442	1.07087	1.23422	0.480243	1.12942	1.46098	0.87294	1.22536		29.3333	-0.0785255	0.00342841	0.10293	-0.0420794	-0.0391115	0.0663698	0.0315462	0.536411	0.708565	0.0115688	0.271918	0.181572	0.0620934	-0.0237665		29.3333	-0.0214031	0.0440988	0.101432	-0.00345141	0.00750819	-0.0101189	-0.00323845	0.0611876	0.236454	0.0535321	0.0100198	-0.0878737	-0.037465	-0.0827916		29.3333
	29.6667	0.470719	0.148988	0.5369	-0.110045	0.0186342	0.226106	0.0626141	0.953981	1.33691	0.574356	1.10852	1.57706	0.847021	1.27776		29.5	-0.027226	0.00430721	0.0653075	0.00462873	0.00810647	0.0904123	0.0161558	0.509174	1.07418	-0.0625767	0.312197	0.211368	0.078152	-0.0204082		29.5	-0.00802355	0.0409993	0.0799678	0.0124934	-0.0339854	-0.00356664	0.000324637	0.18266	0.0728268	0.0561598	-0.0357215	-0.0295116	-0.0283168	-0.0826687		29.5
	29.8333	0.46365	0.16442	0.497954	-0.172442	0.0121303	0.159354	0.123355	1.0752	1.07993	0.614035	1.16711	1.34533	0.932103	1.20869		29.6667	0.0103656	-0.00425296	0.090081	-0.00242766	0.00995351	0.028849	0.0515293	0.495986	0.908493	-0.0911481	0.313659	0.21963	0.0927283	0.215448		29.6667	0.024724	0.0312605	0.0724553	0.00410138	-0.0397099	-0.0283556	0.0312522	0.0477309	0.0636487	0.0461745	-0.0423885	-0.10748	-0.0637404	-0.128124		29.6667
	30	0.406935	0.156849	0.528565	-0.148515	0.02839	0.123908	0.145689	1.10695	1.08779	0.612395	1.18642	1.33701	0.900268	1.26913		29.8333	0.0211403	-0.0330581	0.115075	-0.00168317	-0.0176574	-0.011404	0.0546562	0.569954	0.780405	-0.0361087	0.247059	-0.0465301	0.0816108	0.0568329		29.8333	-0.00563177	0.021713	0.10791	-0.00219261	-0.037541	-0.00479318	-0.0109347	0.0414992	0.151127	-0.0359849	-0.0582154	-0.105802	0.00034729	-0.095261		29.8333
	30.1667	0.486143	0.124201	0.572814	-0.163779	-0.0134982	0.136327	0.107423	1.02566	1.15511	0.632399	1.20511	1.52493	0.994084	1.19083		30	0.00569661	-0.0161982	0.116263	-0.0264453	-0.00908524	0.0742019	0.0016449	0.549312	0.57375	-0.0886941	0.260352	0.069649	0.0527053	0.0377164		30	-0.0078617	0.0232245	0.064981	-0.00441402	-0.0327054	0.0206736	0.036193	0.112847	0.038696	0.0400432	0.000512102	-0.0980203	-0.102823	-0.0664524		30
	30.3333	0.419467	0.161479	0.562206	-0.150474	0.00942033	0.12352	0.0828137	0.914535	1.19048	0.636662	1.15064	1.54333	0.91689	1.13248		30.1667	-0.010645	-0.0140825	0.0608632	-0.0312682	0.00384406	0.0185884	-0.0469692	0.594897	0.945789	0.00946538	0.262878	0.237908	-0.0399407	0.14854		30.1667	0.0117041	0.021713	0.134242	0.0263648	-0.00653634	-0.0251602	0.00212993	0.0228042	0.15041	0.0592254	0.0239335	-0.0375984	-0.00249879	-0.0420049		30.1667
	30.5	0.449993	0.159308	0.555236	-0.151506	0.0324937	0.218344	0.0710069	1.03431	1.29465	0.618626	1.12024	1.35891	0.932385	1.36529		30.3333	-0.0554796	0.00785497	0.0754281	-0.00877193	0.00351254	0.0653377	0.0137618	0.291571	1.01029	-0.0490798	0.334796	0.16104	-0.0488347	-0.0612245		30.3333	0.0162179	0.0304569	0.125848	0.0306349	-0.0207231	-0.0215128	0.0156697	0.0439377	-0.00977557	-0.0415906	-0.0362433	-0.0272992	-0.00321031	-0.0615997		30.3333
	30.6667	0.482126	0.156801	0.560009	-0.145421	0.0346616	0.106444	0.14199	1.06991	1.03767	0.631087	1.08033	1.31029	0.872658	1.24174		30.5	0.0372425	-0.0388517	0.0398299	0.0241147	0.0516777	0.13698	0.0359435	0.626147	1.0161	0.0918493	0.244799	0.205358	0.0989047	0.154999		30.5	-0.0162239	0.0248508	0.0839157	-0.00880747	0.00551707	0.0149283	-0.00846431	0.0668774	0.189273	0.00991226	0.00329485	-0.129528	-0.0564727	-0.0151619		30.5
	30.8333	0.507672	0.155885	0.523867	-0.12665	0.0226604	0.125849	0.050665	1.03912	1.1954	0.690769	1.25198	1.5648	0.898296	1.25037		30.6667	-0.0401556	-0.0124551	0.102138	0.0299735	0.02975	0.00687073	-0.0065633	0.596044	0.8874	-0.0650307	0.292257	0.20636	0.0554229	0.0824076		30.6667	-0.000776279	0.0205076	0.0892243	0.0208854	0.00189038	0.0255475	-0.00167069	0.054685	0.112694	0.0302331	0.0136142	-0.111753	-0.0329417	-0.0546586		30.6667
	31	0.446298	0.131676	0.575845	-0.164088	0.018247	0.137621	0.0442637	0.987653	1.13054	0.578619	1.22569	1.46711	0.985632	1.35308		30.8333	-0.00447947	-0.0103395	0.0669356	0.005179	0.0181942	-0.0373893	0.0234357	0.417718	0.846742	-0.0366345	0.308475	-0.0142303	-0.0779873	-0.0245415		30.8333	-0.0195868	0.0197423	0.0826125	-6.99332e-05	-0.0652745	-0.00682665	0.0166198	0.100023	0.265709	-0.0341455	-0.030156	-0.118466	-0.0448343	-0.0371523		30.8333
	31.1667	0.413362	0.13674	0.512275	-0.176361	0.0317194	0.225329	0.0653169	1.13774	1.27647	0.596983	1.15697	1.41936	1.01127	1.12266		31	0.0194643	-0.0155146	0.0310733	0.000420794	0.00630678	0.0204705	0.0351617	0.582569	0.693891	-0.211569	0.29784	0.182072	0.0482583	0.191682		31	0.00424106	0.0139832	0.101356	0.0028179	-0.0242431	0.0236754	0.0316798	0.0648905	0.127465	0.0477511	0.0218465	-0.0826859	-0.0618599	-0.0517102		31
	31.3333	0.426536	0.135389	0.52311	-0.172958	0.0339648	0.103728	0.0934825	0.975146	1.32266	0.596655	1.16204	1.35234	0.794619	1.17267		31.1667	-0.0573951	-0.00714975	0.0564629	0.00734771	-0.0268926	0.0840982	0.0146412	0.583429	0.883732	0.00823839	0.325091	0.189083	0.133987	0.204082		31.1667	-0.01403	0.0226697	0.0972735	0.0149616	-0.0162431	0.0259348	-0.00922443	0.104448	0.224695	-0.0870498	0.0208029	-0.0575864	0.00446395	-0.115777		31.1667
	31.5	0.500281	0.149664	0.546143	-0.167285	0.0132143	0.166469	0.0556438	1.02181	1.25534	0.614035	1.14462	1.51223	1.06564	1.27895		31.3333	-0.0516486	0.00154061	0.0445822	-0.0131417	0.0260559	0.0293954	0.0297384	0.44008	1.01151	-0.0496056	0.222067	0.351584	0.0551758	-0.00516662		31.3333	-0.00280839	0.0393921	0.110765	0.014073	-0.0120119	0.0318739	0.0411339	0.0786182	0.209924	-0.040014	0.0541379	-0.0816179	-0.0573367	-0.0645482		31.3333
	31.6667	0.418824	0.159116	0.534475	-0.127166	0.021499	0.166857	0.0929135	1.03864	1.10892	0.605837	1.19783	1.2529	1.01831	1.17535		31.5	-0.0377613	0.0198653	0.0830846	-0.000453162	-0.0273662	0.0975765	0.0621804	0.623567	0.906659	-0.0992112	0.170356	0.074156	0.13621	0.217773		31.5	0.000374652	0.0183456	0.0865605	0.0284381	-0.0038341	0.00230783	0.0334376	0.0398736	0.188126	-0.0207442	-0.0134596	-0.100462	-0.0431571	-0.0146705		31.5
	31.8333	0.419306	0.134039	0.56751	-0.152021	0.00136788	0.228175	0.0917755	1.19835	1.00917	0.654697	1.23456	1.52537	1.03296	1.32093		31.6667	-0.0758917	-0.0140825	0.0616552	0.0239529	0.061055	0.0759626	0.0650142	0.403096	0.707342	0.0441718	0.253041	0.0133122	0.145104	0.0328081		31.6667	-0.0255573	0.0386267	0.101777	-0.0203835	0.0169305	0.01467	0.0611822	0.129194	0.117426	-0.0947577	0.0126286	-0.171564	-0.0616058	-0.0423735		31.6667
	32	0.421716	0.169677	0.536293	-0.138511	0.0229701	0.226106	0.0734252	0.909725	1.06568	0.644204	1.06165	1.54289	1.09156	1.13754		31.8333	-0.0427296	-0.00744269	0.0652195	-0.00534084	0.00659094	0.0581128	0.0935474	0.828842	0.867529	-0.140403	0.228581	0.156032	0.0786461	0.076466		31.8333	-0.00316806	0.0201823	0.124257	-0.00952326	-0.00465188	0.0416216	-0.0257096	0.136871	0.00470853	-0.0230216	0.0246292	-0.102598	0.00573452	-0.0552729		31.8333
	32.1667	0.376891	0.155306	0.538112	-0.13913	0.033268	0.204631	0.0626141	1.04442	1.11875	0.552386	1.29568	1.32781	0.895478	1.31319		32	-0.1148	0.0153085	0.0640314	-0.00252476	0.0585923	-0.0036934	0.030227	0.242259	0.886177	-0.0340053	0.240811	0.216125	0.27135	0.0963575		32	-0.029028	0.0278739	0.0862155	0.0177013	0.0029215	0.00137179	0.0250287	0.107428	0.104089	-0.0224084	-0.0593169	-0.0802446	-0.0205917	-0.090347		32
	32.3333	0.290293	0.169725	0.497651	-0.140573	0.0175502	0.140596	0.0762702	1.17622	1.2067	0.562223	1.20321	1.52099	1.13072	1.33254		32.1667	-0.0444655	-0.00666153	0.0565069	0.020716	0.00232854	0.0684948	0.0080942	0.491972	0.723544	-0.0189308	0.237222	-0.0976088	0.0151528	0.123741		32.1667	-0.0254134	0.0144806	0.0995733	0.0214284	-0.0223942	-0.00763359	-0.0221941	-0.0145857	0.102225	0.0228756	0.067066	-0.0984017	-0.00834343	-0.0217959		32.1667
	32.5	0.399063	0.137945	0.512502	-0.151712	0.0271512	0.0850995	0.110695	0.985729	1.24404	0.678636	1.27193	1.45003	1.05325	1.2075		32.3333	-0.0224373	-0.0413579	0.0792564	0.00190976	-0.00288107	0.0641842	0.0609101	0.640768	1.09314	0.0336547	0.265803	0.143763	-0.0162233	0.0919659		32.3333	0.000968101	0.0163557	0.0961428	-0.0161875	-0.000740745	0.0123461	0.0639376	0.0489049	0.176653	-0.0432548	0.00984589	-0.135326	-0.0306039	-0.0705065		32.3333
	32.6667	0.373999	0.139247	0.508713	-0.188841	0.00671037	0.166469	0.0613338	1.0372	1.16149	0.512051	1.25388	1.55954	0.981124	1.17029		32.5	-0.0541627	-0.000867952	0.0320414	0.0083835	0.0247772	0.026299	0.0117586	0.500287	0.892597	-0.159509	0.143769	-0.0532905	0.0569052	-0.126324		32.5	-0.017195	0.0187473	0.108523	-0.0125098	-0.0380032	0.00246922	-0.043335	0.109054	0.142809	-0.0204815	0.0196435	-0.0953501	-0.0338057	-0.0668209		32.5
	32.8333	0.34283	0.151544	0.5172	-0.164088	0.0311774	0.161294	0.0712914	1.04826	1.19785	0.601574	1.23931	1.19727	1.0417	1.21941		32.6667	-0.0565571	-0.0468586	0.139056	-0.0316566	-0.0348965	0.05277	0.0521644	0.46789	0.818312	-0.0906223	0.248388	0.147018	-0.063164	-0.20124		32.6667	-0.0237589	0.0115724	0.114043	0.0285369	-0.0281542	-0.00224327	0.0211806	0.0709415	0.155716	-0.127078	-0.0167061	-0.0431676	-0.04519	-0.0300269		32.6667
	33	0.387495	0.165433	0.537051	-0.172958	0.0110463	0.120545	0.0722872	1.18007	1.12562	0.5596	1.34192	1.5061	1.00789	1.25454		32.8333	0.0127002	-0.0216337	0.0815445	-0.00857772	0.0408796	0.038381	0.0310576	0.71875	1.03383	-0.0718668	0.245464	0.0218253	0.102116	-0.0173082		32.8333	-0.00867094	0.0232437	0.0853722	0.00146037	-0.0293276	-0.00689121	0.0139119	0.0370738	0.0746911	-0.0634881	0.0239915	-0.143337	-0.0605386	-0.073332		32.8333
	33.1667	0.411434	0.145854	0.566601	-0.217925	0.0482889	0.132058	0.0596268	1.08482	1.09369	0.633055	1.28618	1.55297	1.02479	1.27836		33	0.0258093	0.0153085	0.0823365	-0.00980773	0.0369014	0.0319454	0.00276864	0.545011	0.741275	-0.214724	0.299169	0.293995	0.110763	0.0426246		33	0.00242475	0.0281226	0.0803128	0.0121478	-0.0468566	-0.018511	0.0333901	0.0829533	0.135065	-0.102728	0.029557	-0.0546874	-0.0991131	-0.0703836		33
	33.3333	0.447423	0.153666	0.536142	-0.120771	0.0333454	0.178759	0.0498115	0.973222	1.27991	0.506149	1.32482	1.39658	1.00423	1.27955		33.1667	-0.0361451	-0.0369965	0.0380697	0.00375477	0.0477468	0.0910802	0.00374581	0.864966	0.790187	-0.124452	0.216218	0.0809164	0.28642	0.245156		33.1667	0.0147073	0.0292515	0.0969477	-0.0310216	0.0102815	-0.0239659	-0.0758779	0.0660646	0.110399	-0.104655	-0.0202425	-0.103513	-0.0663324	-0.0373366		33.1667
	33.5	0.428304	0.160755	0.55372	-0.112727	0.0249832	0.139432	0.0744209	1.01122	1.27008	0.548778	1.09522	1.37424	0.992112	1.19083		33.3333	-0.0816382	-0.0268414	0.0373217	0.0125267	0.0176732	0.0562307	0.024706	0.506307	0.633974	-0.0322524	0.230974	0.209114	0.038129	0.0886076		33.3333	-0.00320402	0.0264772	0.0802553	0.0235264	-0.0145719	-0.00111357	-0.0041411	0.101558	0.18368	-0.101152	0.0319919	-0.128536	-0.0269954	-0.0499903		33.3333
	33.6667	0.415772	0.153184	0.50644	-0.126856	0.0354359	0.193118	0.091491	1.15505	1.28483	0.574684	1.32007	1.49295	0.945626	1.24293		33.5	-0.0674515	-0.0143104	0.0922812	0.0109083	0.0284713	0.047063	0.0449822	0.527236	0.822286	-0.127257	0.207577	-0.0357635	0.133245	0.00645828		33.5	-0.00340184	0.0399278	0.108945	-0.00843724	-0.0154608	-0.0368768	0.0707312	0.0534206	0.0359712	-0.0132115	0.0216146	-0.126019	-0.0239461	-0.0634425		33.5
	33.8333	0.440996	0.162202	0.560236	-0.194926	0.0350488	0.186779	0.0563551	1.06799	1.17525	0.452697	1.24723	1.28138	1.08339	1.20482		33.6667	-0.0388986	-0.0469887	0.114855	-0.0056969	0.0226934	0.0485201	-0.00343637	0.625573	0.924084	-0.117266	0.397807	0.203606	-0.257844	0.0922242		33.6667	0.0131608	0.0237602	0.0803894	0.0250813	-0.00187853	0.0091829	0.00184489	0.151231	0.108965	-0.0416782	0.0116431	-0.083754	-0.0293333	-0.0735777		33.6667
	34	0.417539	0.14243	0.544552	-0.20132	0.0019873	0.167116	0.048389	1.08963	1.43223	0.565503	1.17629	1.55165	0.847021	1.20423		33.8333	-0.00831047	0.00310293	0.0634594	-0.0409788	-0.00411243	0.0323096	0.0310088	0.661411	0.899628	-0.15355	0.205982	-0.00696908	0.0707403	0.0568329		33.8333	-0.0128251	0.0273573	0.0641186	-0.00446339	-0.0239587	-0.0359731	-0.00618393	0.102461	0.135782	-0.0962468	-0.00331417	-0.116025	-0.0349238	-0.0781232		33.8333
	34.1667	0.414165	0.126227	0.543567	-0.139748	0.0238218	0.125461	0.0745632	0.921751	1.28139	0.531399	1.25388	1.46141	1.02085	1.15511		34	-0.0763107	-0.0433434	0.113975	0.0450249	-0.00136555	0.00954212	0.0554379	0.544438	1.11882	-0.136722	0.192556	0.163544	0.190562	0.120899		34	-0.00539799	0.017542	0.104978	-0.00925176	-0.000634078	-0.024095	-0.0247595	0.0967713	0.206052	-0.0913417	-0.000357505	-0.0813127	0.0152892	-0.0807031		34
	34.3333	0.496907	0.156801	0.538339	-0.19771	0.0120529	0.165822	0.0674506	1.13822	1.09614	0.623217	1.23583	1.57925	1.06762	1.21286		34.1667	0.00791141	0.000401428	0.0869128	-0.00077685	0.0117532	0.100491	0.0228006	0.732225	1.22612	0.049255	0.211299	0.0591328	0.101869	-0.074916		34.1667	-0.0283627	0.0260371	0.0687948	0.0175039	-0.0319232	-0.00627794	0.0222257	0.0727478	0.139081	-0.0717216	-0.01259	-0.0764301	-0.0407684	-0.0682337		34.1667
	34.5	0.50478	0.150146	0.554554	-0.15986	0.021499	0.120674	0.0742787	1.18151	1.20866	0.61174	1.36725	1.59809	1.11889	1.37779		34.3333	0.00443957	-0.0133339	0.117935	-0.00958115	0.0281398	0.0610271	0.0198202	0.590883	1.29276	-0.0127958	0.21449	0.18683	0.347443	0.216998		34.3333	-0.00144166	0.0193213	0.0936131	-0.024382	-0.0213986	0.00595517	0.0429392	0.0954166	0.172208	0.0293572	-0.00847384	-0.113049	-0.0310104	-0.123701		34.3333
	34.6667	0.421716	0.140646	0.522428	-0.181724	0.0180922	0.13995	0.0543635	1.15361	1.23864	0.59272	1.28555	1.48507	1.11692	1.33492		34.5	-0.0673318	0.0100031	0.102138	0.00757429	0.0293238	0.0687377	0.00135175	0.78469	0.954349	-0.139001	0.289731	0.191086	-0.0881166	0.106174		34.5	0.00701049	0.0300168	0.0803511	0.0264389	-0.0319587	-0.000468021	-0.0209589	0.0799729	0.196157	0.000540138	-0.00337214	-0.112363	-0.0558628	-0.0403464		34.5
	34.8333	0.483572	0.146143	0.550008	-0.143977	-0.00296805	0.141761	0.11226	1.13822	1.17771	0.520905	1.29632	1.44302	0.999155	1.23995		34.6667	-0.0715818	-0.0368012	0.103018	0.0379362	0.0137423	-0.010979	0.0602749	0.31508	1.00693	-0.125329	0.154271	-0.00746985	0.35856	0.0271248		34.6667	-0.0244063	0.0316431	0.0776105	0.0172571	-0.0407765	-0.0256766	0.0446019	0.0679612	0.107101	-0.0154888	-0.0445336	-0.153636	-0.00941071	-0.0346953		34.6667
	35	0.369983	0.15439	0.549174	-0.170792	-0.00242606	0.136974	0.047251	1.13774	1.25387	0.535006	1.29822	1.62919	1.18848	1.19708		34.8333	-0.0326732	0.0181076	0.0374977	-0.00443452	-8.68268e-05	0.0510094	0.0400964	0.556479	0.86325	-0.236635	0.249983	0.142261	0.00156469	0.211832		34.8333	-0.016134	0.0245447	0.0926165	0.0283394	-0.0372565	0.002211	0.0180926	0.0868368	0.069385	-0.111838	-0.0207643	-0.104658	-0.056676	-0.0614769		34.8333
	35.1667	0.393118	0.137559	0.525913	-0.186675	0.010272	0.14396	0.0660281	1.23587	1.29318	0.686834	1.3644	1.65722	0.958304	1.16136		35	-0.0690677	0.00118258	0.0701478	0.00281608	0.0336809	0.0607235	0.0459106	0.703842	1.03016	-0.223839	0.288136	0.155281	0.422548	0.0697494		35	0.0103554	0.0355463	0.110248	-0.000686991	-0.00223409	-0.0273228	-0.0234768	0.104267	0.0927603	-0.0296784	-0.0121842	-0.0958079	0.0532031	-0.103676		35
	35.3333	0.370947	0.136884	0.525761	-0.147071	0.00214216	0.123003	0.0658859	1.01074	1.30448	0.617642	1.18959	1.62174	1.17693	1.24859		35.1667	-0.0800219	-0.0217964	0.107286	-0.0200039	-0.0155262	0.0689805	0.0774242	0.605791	0.884954	0.0231376	0.358591	0.31703	0.178704	-0.135107		35.1667	-0.00703446	0.0211007	0.0900676	0.00851951	-0.006643	-0.00815003	0.0376183	-0.0280424	0.125027	-0.00541598	0.0652109	-0.0875685	-0.0291808	-0.0926811		35.1667
	35.5	0.431356	0.142382	0.522352	-0.145318	0.0149951	0.142796	0.117523	1.13726	1.36099	0.567798	1.23171	1.63357	1.12481	1.2992		35.3333	-0.0117823	-0.024856	0.0814125	-0.0135949	0.00554902	0.0715912	0.0452265	0.770929	1.02772	-0.23979	0.211698	0.0824187	0.138928	0.0188582		35.3333	0.0134125	0.0205459	0.103406	0.0281173	-0.0225009	-0.0198021	0.0293994	0.202438	0.201176	-0.0783784	0.00886033	-0.0814653	-0.0592172	-0.101588		35.3333
	35.6667	0.473932	0.155209	0.575087	-0.18255	0.0266866	0.106703	0.0675929	1.15938	1.25977	0.6606	1.21239	1.75053	1.04705	1.1036		35.5	-0.0160922	0.0226969	0.0662755	0.0148896	-0.00880108	0.0444523	0.000228006	0.643349	1.08977	-0.0469763	0.235494	0.161791	0.0398584	0.280289		35.5	-0.0119619	0.0259414	0.109079	-0.0128801	0.00455706	0.0425577	-0.00836929	0.0800632	0.135782	-0.168771	0.0169767	-0.0901624	-0.0480361	-0.0514645		35.5
	35.8333	0.473611	0.157331	0.548265	-0.195854	0.00601352	0.0911796	0.0331682	1.20172	1.2352	0.636662	1.25483	1.65328	1.07494	1.08753		35.6667	-0.0677508	-0.0166213	0.0865608	0.0078656	0.01791	0.0619985	-0.0181427	0.799599	0.847353	0.0170026	0.201329	0.241915	0.091246	-0.163265		35.6667	-0.0405373	0.0139066	0.094188	-0.00127937	-0.0340209	-0.0192534	-0.00955699	0.0835855	0.169913	-0.0904658	-0.0659839	-0.0698692	-0.0316711	-0.0563785		35.6667
	36	0.539805	0.137222	0.522655	-0.124691	0.0307128	0.170221	0.09206	1.12956	1.32069	0.536645	1.36757	1.80748	1.02789	1.29056		35.8333	-0.0494937	0.00232177	0.0808405	0.00436978	-0.0172312	0.0478523	0.0649165	0.794151	0.873643	0.00613497	0.240146	0.195092	0.214527	-0.223456		35.8333	-0.00937229	0.021426	0.106913	-0.00308118	-0.0317454	0.00663299	0.0507779	0.0833145	0.0939076	-0.0826703	-0.0373448	-0.099012	-0.0554563	-0.109573		35.8333
	36.1667	0.444209	0.13592	0.553569	-0.175124	-0.0250348	0.151334	0.0890728	1.24838	1.29367	0.69372	1.37295	1.39352	1.10311	1.12176		36	-0.0630818	-0.033644	0.0749441	-0.00129475	0.0189519	0.102616	0.0251458	0.563933	0.897488	-0.0906223	0.321901	0.309018	0.310138	0.277189		36	-0.0259889	0.02774	0.112088	-0.00246412	0.0181749	0.0380711	-0.0334059	0.0947844	-0.0347284	-0.0424665	0.016165	-0.0834488	-0.0157636	-0.0303341		36
	36.3333	0.349739	0.132255	0.532505	-0.180177	0.00423269	0.149911	0.0456862	1.21951	1.22144	0.570093	1.48728	1.52099	1.08396	1.26585		36.1667	-0.0315957	-0.0139198	0.0654835	0.0147601	0.0332547	0.0265419	0.0165956	0.731365	0.840016	-0.0496056	0.241476	0.153528	0.224656	0.0945492		36.1667	0.0296155	0.0314327	0.100378	-0.000415486	-0.00618078	0.00440586	0.038806	0.0654324	0.190851	-0.0498241	0.0208609	-0.126858	-0.0163226	-0.0988851		36.1667
	36.5	0.410149	0.129795	0.562888	-0.160891	0.020957	0.187685	0.0816757	1.15746	1.30448	0.545499	1.43503	1.4601	1.13608	1.33581		36.3333	-0.00537736	-0.0166538	0.113667	-0.0201657	-0.0254718	0.0759626	-0.0219537	0.586583	0.826565	-0.0588957	0.286407	-0.0630555	0.0877872	0.201757		36.3333	-0.00018283	0.0101757	0.0875379	-0.00283435	0.0163971	0.00305021	-0.00262085	-0.0159404	0.0678075	-0.14118	0.0660225	-0.144557	-0.0394979	-0.0255428		36.3333
	36.6667	0.447262	0.139006	0.570465	-0.188222	0.0286223	0.135163	0.0980346	1.17911	1.32069	0.640269	1.3625	1.64978	1.20313	1.21107		36.5	-0.00262383	0.00388409	0.0866048	0.00835114	-0.00515435	0.0198634	0.0172796	0.75	0.632751	-0.00876424	0.297308	0.139507	0.157457	0.0976492		36.5	-0.00363562	0.014098	0.0978676	0.0115061	0.00925043	-0.0029211	-0.0479908	-0.00257394	0.114845	-0.0204815	-0.0262138	-0.168284	-0.0264872	-0.0922511		36.5
	36.8333	0.382836	0.135823	0.560767	-0.153465	0.023125	0.155473	0.054079	1.20123	1.20965	0.672077	1.20669	1.77988	1.05353	1.39149		36.6667	-0.000528757	-0.06131	0.0664075	-0.0360588	0.0310287	0.040081	-0.0379792	0.43836	1.02466	0.037511	0.368694	0.136001	0.00082352	0.00542495		36.6667	0.00328795	0.0177333	0.0821526	0.0138015	0.0379795	0.0137017	-0.0131201	0.102551	0.217668	-0.00445249	-0.0262718	-0.0800921	-0.0389896	-0.0204445		36.6667
	37	0.454331	0.13076	0.52955	-0.145111	-0.0186858	0.105021	0.0530833	1.19017	1.21407	0.628136	1.27668	1.8031	1.04761	1.42572		36.8333	0.020841	-0.0209827	0.0714239	0.0157959	0.0373276	0.0268454	0.0491352	0.746273	0.884954	-0.133918	0.42652	0.164796	0.112493	0.264014		36.8333	0.0120998	0.0106157	0.0923482	-0.00088445	-0.00130964	-0.0207705	0.0566214	0.09352	0.0929038	0.00894877	-0.00934345	-0.0669701	-0.0742099	-0.0417592		36.8333
	37.1667	0.423002	0.139537	0.525534	-0.178321	-0.00381975	0.0992001	0.108846	1.3316	1.29023	0.663551	1.44009	1.76849	1.13326	1.26972		37	0.0224572	0.00700871	0.0639874	-0.0178352	-0.00567532	0.0440273	0.0601772	0.849484	0.914607	0.0092901	0.202925	0.371364	0.106069	-0.111082		37	0.0265583	0.0196466	0.0786263	-2.05686e-05	-0.0434788	-0.00308248	0.00821093	0.0459246	0.132054	0.0424081	-0.0262718	-0.0504151	-0.060996	-0.0374594		37
	37.3333	0.323872	0.118463	0.535915	-0.115512	0.0262221	0.163882	0.0698689	1.1007	1.18852	0.643548	1.24755	1.83113	1.06677	1.35933		37.1667	0.00162618	-0.0432783	0.10315	-0.00352819	0.0178626	0.0967873	0.0332562	0.802179	1.13074	-0.139702	0.300897	0.354588	0.191798	-0.0824076		37.1667	-0.0123395	0.0163748	0.107814	0.00921062	0.000325928	0.0231913	0.0459797	0.0869271	0.133918	-0.0895899	-0.030214	-0.0499574	0.0043623	-0.110003		37.1667
	37.5	0.349578	0.148313	0.568874	-0.157797	-0.000722655	0.173325	0.0808222	1.23779	1.16985	0.64486	1.42141	1.85479	1.17298	1.25692		37.3333	-0.0120217	-0.00978616	0.041986	-0.0254418	0.0132214	0.109112	0.00599329	0.576548	0.89382	-0.00823839	0.201595	0.152527	0.242444	-0.0307414		37.3333	-0.0180223	0.00726743	0.0865413	0.00809991	0.00455706	-0.000209803	0.00298507	0.138045	0.116853	-0.0792543	-0.0252862	-0.0627742	-0.0216082	-0.0491303		37.3333
	37.6667	0.38637	0.135389	0.560312	-0.162438	0.0176276	0.171514	0.0843785	1.23154	1.39145	0.593704	1.36219	1.57093	1.15298	1.13933		37.5	-0.0469197	-0.011674	0.0606872	0.00666796	0.00152342	-0.0111004	0.0307645	0.803326	0.814337	-0.217178	0.322566	0.19985	-0.0221527	0.0547662		37.5	-0.00674673	-0.00126598	0.0987684	0.0138015	-0.0121186	-0.0194794	0.00526545	0.166494	0.110543	-0.0635757	0.0766897	-0.0298168	-0.0568285	-0.113627		37.5
	37.8333	0.387174	0.169436	0.548341	-0.179249	0.0153048	0.11964	0.0616183	1.1108	1.25141	0.67798	1.2542	1.91348	1.10931	1.2721		37.6667	-0.0375218	0.00420957	0.0609072	-0.031948	0.0299395	0.0403845	0.0588092	0.736239	1.14449	-0.124452	0.308608	0.181321	-0.0261056	-0.00129166		37.6667	-0.0324988	0.0278548	0.0824784	0.0194785	-0.00244742	0.000952181	0.0774298	0.142289	0.158441	-0.100539	0.0434707	-0.11633	-0.101807	-0.0869071		37.6667
	38	0.419949	0.145516	0.560464	-0.170483	0.0383782	0.0932494	0.00372223	1.39894	1.26468	0.663551	1.43186	1.70103	1.19665	1.19976		37.8333	-0.0498528	0.000922199	0.0635914	0.0147278	0.00815383	0.0423881	0.0754699	0.487099	0.858053	-0.311306	0.245065	0.300755	0.229597	0.218032		37.8333	0.0112186	0.0203737	0.12259	0.0321405	-0.014003	0.00385714	0.00517043	0.068774	0.0530366	-0.0653275	-0.0143872	-0.0299694	-0.0304006	-0.0569928		37.8333
	38.1667	0.407578	0.1419	0.563343	-0.218544	-0.00676199	0.121709	0.054079	1.18921	1.35263	0.749795	1.46669	1.70716	1.15946	1.29116		38	0.042989	-0.0388517	0.0279931	0.0124296	0.0552297	0.084341	0.0656005	0.790711	0.740052	-0.117266	0.268195	0.334557	0.0702462	-0.107982		38	-0.0360056	0.0176376	0.0986342	0.0271053	-0.0123675	-0.0134758	-0.0175858	0.00727026	0.0473004	-0.0615611	-0.00824194	-0.0848983	-0.0400061	-0.0765262		38
	38.3333	0.467506	0.153184	0.539173	-0.184509	0.0153048	0.164787	0.0934825	1.26762	1.36	0.666503	1.40177	1.83726	1.14481	1.51444		38.1667	-4.98828e-05	-0.00675918	0.0401819	0.00805982	-0.0315339	0.0927195	0.0506987	0.740252	1.0482	-0.113059	0.356996	0.281476	0.220703	0.102816		38.1667	-0.0319054	0.0124908	0.113736	-0.0117447	-0.0646345	0.0164453	0.0260739	0.0856627	0.081718	-0.0261748	-0.0375767	-0.118085	-0.0672472	-0.103001		38.1667
	38.5	0.392476	0.135052	0.587059	-0.197814	0.023667	0.0975184	0.051234	1.17814	1.40816	0.664863	1.39797	1.78645	1.14678	1.13427		38.3333	-0.0638001	-0.011381	0.0860768	0.0118146	0.00820119	0.0993372	0.0449334	0.749713	0.790493	0.0387379	0.325889	0.133247	0.033929	0.0712994		38.3333	0.00285635	0.0140406	0.101164	0.00953149	0.00967709	0.013734	0.0636051	0.100384	0.140085	-0.102904	0.00717909	-0.0560606	-0.0479853	-0.0520173		38.3333
	38.6667	0.455456	0.113785	0.573193	-0.175639	0.0201053	0.145642	-0.0089381	1.06654	1.26075	0.746188	1.40177	1.70191	1.09692	1.30515		38.5	0.00934803	-0.0343926	0.0932932	-0.0104227	0.0139791	0.0694662	0.0481092	0.651663	1.08702	-0.178966	0.369226	0.0381004	-0.0527876	-0.0793077		38.5	-0.0146774	0.018116	0.0992666	-0.0358346	-0.00433188	0.0213837	-0.0168257	0.11655	0.216377	-0.0295908	-0.0243007	-0.0862716	-0.038888	-0.118296		38.5
	38.8333	0.410791	0.152027	0.561979	-0.179043	0.0365973	0.137362	-0.00296356	1.18055	1.41405	0.675029	1.35459	1.66423	1.06001	1.23876		38.6667	0.0180276	-0.00617331	0.0916651	-0.000906325	0.018573	0.0603592	0.0252923	0.515482	1.01549	0.185627	0.252775	0.224638	-0.00930577	0.0743994		38.6667	-0.0337397	0.036216	0.0780322	0.00992641	-0.00628744	-0.034682	-0.0115523	-0.0675999	0.0579125	-0.0152261	0.00723706	-0.129528	-0.04951	-0.0789218		38.6667
	39	0.354077	0.131097	0.566677	-0.192966	0.0229701	0.116017	0.0930558	1.19979	1.28826	0.749139	1.35395	1.81142	1.182	1.51444		38.8333	-0.0878037	-0.00640115	0.0597631	0.0179647	0.103111	0.0821553	-0.00499984	0.649083	0.986142	-0.0911481	0.318179	0.0666444	0.239727	0.0495996		38.8333	-0.00180133	0.0240472	0.106492	0.000522442	-0.000740745	-0.0236431	-0.0110297	0.101468	0.139081	0.0105254	0.00793275	-0.160502	-0.0445293	-0.0543515		38.8333
	39.1667	0.339778	0.145131	0.536975	-0.19771	-0.0358747	0.0935081	0.0725717	1.27387	1.40177	0.601574	1.2409	1.82149	1.22651	1.28104		39	-0.100614	-0.0354016	0.0953614	-0.0247945	0.0146895	0.0677663	-0.0116934	0.389335	0.760534	-0.0767748	0.215686	0.305763	-0.100469	0.0539912		39	0.0217748	0.0202589	0.0869246	-0.00127937	0.00242372	-0.00479318	-0.030698	0.101287	0.0712493	-0.0809185	0.0141359	-0.0622401	-0.0466131	-0.0594498		39
	39.3333	0.421395	0.158923	0.567056	-0.155425	-0.00118722	0.0889804	0.05351	1.23587	1.17918	0.689129	1.46796	1.73345	1.02367	1.23251		39.1667	0.0142565	0.00017359	0.090037	0.020716	-0.00799596	0.0639413	0.0382398	0.676606	0.872115	-0.125329	0.211167	0.325544	0.13621	-0.181607		39.1667	-0.00658488	0.017121	0.0807536	-0.0173476	0.0103171	-0.0243532	-0.0478483	0.144276	0.125457	-0.0535029	-0.0542732	-0.0797106	-0.0223197	0.00504714		39.1667
	39.5	0.398741	0.125069	0.568798	-0.147071	0.0240541	0.13995	0.108134	1.34025	1.28679	0.748811	1.37074	1.74089	1.14875	1.27508		39.3333	-0.0326134	-0.0234239	0.0718639	0.0306856	0.00294422	0.0432988	0.0234846	0.627007	1.06562	0.0438212	0.328415	0.18057	0.185374	0.0134332		39.3333	0.010805	0.0239707	0.126289	-0.00187174	-0.0256298	-0.0332295	0.0101112	0.132174	0.0969191	0.00842323	0.0303106	-0.0907727	-0.023387	-0.0922511		39.3333
	39.6667	0.384603	0.167073	0.610926	-0.207715	0.020415	0.0807011	0.050665	1.16708	1.26664	0.742909	1.36852	1.64277	1.19834	1.32004		39.5	-0.00825061	-0.0053596	0.0747681	-0.00624717	0.0294185	0.0583557	0.0694114	0.524656	1.10628	-0.113409	0.305018	0.190836	0.00304702	0.124774		39.5	-0.0264744	0.0169871	0.0995541	0.00284258	0.00121482	-0.00895696	0.0490202	0.0941522	0.115132	-0.00515321	-0.0385622	-0.0984017	-0.0887961	-0.0550886		39.5
	39.8333	0.465256	0.155692	0.538491	-0.146452	0.0460435	0.131412	0.0574931	1.258	1.40079	0.612068	1.36504	1.98664	1.18679	1.28104		39.6667	0.00611563	0.0102961	0.0646034	-0.0514987	-0.0124952	0.0217455	0.0208462	0.544725	0.715596	-0.203506	0.3001	0.0383508	-0.0107881	0.0524412		39.6667	0.0120818	0.0160113	0.0869629	0.00471844	0.0204149	0.0170908	0.00664318	0.00546399	0.0738306	-0.0880133	-0.0349099	-0.117169	-0.0603861	-0.0789832		39.6667
	40	0.396332	0.142816	0.574026	-0.207405	0.0477469	0.144607	0.087508	1.29456	1.37327	0.765535	1.38752	2.05936	1.13805	1.19053		39.8333	-0.0286028	0.00258216	0.0943933	-0.0253124	0.0066383	0.00523147	0.0385818	0.786697	0.877006	0.0187555	0.22898	0.269958	0.107058	-0.0470163		39.8333	-0.013958	0.00805189	0.0481161	0.0253282	-0.0174875	-0.036425	0.0249812	0.0711221	0.18325	-0.0220581	-0.0313735	-0.0632319	-0.0697883	-0.0910226		39.8333
	40.1667	0.352149	0.14542	0.577057	-0.235974	-0.0181438	0.178112	-0.00794234	1.25944	1.15412	0.702574	1.48601	1.977	1.18566	1.37452		40	-0.034469	-0.00210478	0.090125	-0.0379685	0.0425372	0.0831267	0.0352106	0.737959	1.06562	0.0625767	0.265005	0.10896	0.130034	-0.0162749		40	-0.00726825	0.015112	0.103866	-0.0235181	0.0029215	0.052725	0.0735342	0.0380673	0.189847	-0.0329192	-0.00511136	-0.0274518	-0.0750231	-0.114303		40
	40.3333	0.357129	0.152075	0.549629	-0.185334	0.0167759	0.0651776	0.0848052	1.18247	1.25043	0.768815	1.44579	1.81361	1.16199	1.30366		40.1667	-0.0615254	-0.0280457	0.0785523	0.0173496	-0.0506674	0.0961194	-0.028403	0.59633	0.868447	-0.115688	0.36218	0.339565	-0.0698345	-0.152674		40.1667	0.0106251	0.033346	0.0993625	-0.00199515	0.000432595	0.0771589	0.0120116	0.0306615	0.0557614	-0.0528897	0.0439345	-0.0799395	-0.0140864	-0.0396093		40.1667
	40.5	0.406293	0.152412	0.524625	-0.171205	0.036907	0.17436	0.0793997	1.34122	1.21849	0.786194	1.53447	1.74089	1.13129	1.3766		40.3333	-0.0392577	0.0269282	0.0763962	-0.00582637	0.0333494	0.103709	0.0582717	0.87242	0.844296	-0.148992	0.282286	0.142261	0.153751	0.0922242		40.3333	-0.0295495	0.0103287	0.1196	-0.0182608	0.0158638	0.0269032	-0.0100321	-0.0419508	0.128038	-0.09213	0.0148316	-0.124874	-0.0440211	-0.0573614		40.3333
	40.6667	0.411755	0.161093	0.567965	-0.165842	0.00872348	0.252237	0.00229972	1.33593	1.23225	0.741269	1.33495	1.75184	1.09015	1.39327		40.5	-0.0479373	-0.00311378	0.0719519	-0.00848061	0.0512515	0.0641235	-0.0226866	0.746846	0.804249	0.0035057	0.404719	-0.0427743	0.295067	-0.190132		40.5	-0.016098	0.0309926	0.0722444	0.00575509	-0.0206164	-0.00024208	0.0211331	0.0941522	0.0900356	-0.073561	0.0165708	-0.113507	-0.0761412	-0.107178		40.5
	40.8333	0.366287	0.137077	0.565995	-0.162438	0.030558	0.148358	0.0313189	1.36383	1.35804	0.661912	1.39766	1.6362	1.20285	1.42751		40.6667	-0.0468599	-0.0283061	0.0643394	-0.00734771	0.0721373	0.0208955	0.0320836	0.673452	0.890151	-0.0432954	0.400332	-0.146684	0.393889	-0.077241		40.6667	0.0167215	0.00625337	0.121517	0.0085442	-0.0217186	-0.0295822	-0.0100796	0.0539625	0.0481608	-0.017153	-0.0247065	-0.169504	-0.0158144	-0.127325		40.6667
	41	0.42493	0.158874	0.558645	-0.143667	-0.0439271	0.104763	0.103867	1.31765	1.51183	0.767831	1.55853	1.52449	1.25863	1.35546		40.8333	-0.0316556	-0.0226427	0.0697518	-0.0522432	0.0372329	0.0670984	0.0292987	0.741972	0.944872	0.0120947	0.207843	-0.0345115	0.00107058	0.0751744		40.8333	-0.0235611	0.0279887	0.0585034	0.0305855	-0.0100564	-0.0197699	0.0274516	0.0380673	0.106241	-0.0655027	-0.045809	-0.0842117	-0.0361436	-0.0355552		40.8333
	41.1667	0.430392	0.149374	0.556675	-0.136345	0.0255252	0.110067	0.00215747	1.42444	1.36295	0.632071	1.42077	1.57093	1.33103	1.4022		41	-0.0166309	-0.0105999	0.0728759	0.00618243	-0.013916	0.0711662	-0.0133058	0.693807	0.797218	0.11972	0.305284	-0.00947294	0.0670345	0.0134332		41	-0.00816741	0.0135049	0.102985	0.00373114	-0.0395676	0.0151219	0.0258363	0.0897268	0.132771	0.0463497	0.0379052	-0.0829911	-0.0364993	-0.00975645		41
	41.3333	0.382514	0.174354	0.604486	-0.178837	0.0417075	0.126884	-0.0112141	1.23346	1.41651	0.719954	1.41571	1.70103	1.07607	1.50342		41.1667	-0.0393176	0.0128674	0.073272	-0.0361883	0.0317865	0.0368024	0.063695	0.725344	0.957406	-0.15092	0.281223	-0.0903476	0.183892	-0.0723327		41.1667	0.00330593	0.0126821	0.098615	-0.0102637	-0.00251853	-0.0225134	0.0141969	0.0792504	0.103229	-0.0363352	-0.0259819	-0.127392	-0.0258265	-0.0493146		41.1667
	41.5	0.419306	0.163456	0.561373	-0.166357	-0.00157436	0.128048	-0.00438607	1.26377	1.26615	0.72848	1.41887	1.89771	1.21327	1.45132		41.3333	-0.0418317	-0.0284037	0.0873969	-0.00388425	-0.0101745	0.0854946	0.0259275	0.858085	1.20074	-0.0392638	0.263144	0.226891	-0.102446	0.190132		41.3333	-0.00329394	0.0246595	0.0686223	-0.00483362	-0.0278342	-0.0171554	-0.0293202	-0.0200045	0.147398	-0.0261748	0.0259626	-0.0844406	-0.0521528	-0.0118449		41.3333
	41.6667	0.289811	0.147638	0.594181	-0.181828	0.0275383	0.135422	0.0545058	1.24164	1.31971	0.786522	1.39892	1.97087	1.21919	1.36052		41.5	-0.0368634	0.00811535	0.0561989	-0.0275458	0.048552	0.0493701	0.0348686	0.641628	0.916136	0.0804557	0.241476	0.333806	0.0840814	0.152157		41.5	0.00469064	0.0176376	0.0705963	0.00738413	-0.032172	-0.0282911	0.0150521	0.0933394	0.118717	-0.0626998	-0.0440118	-0.07376	-0.054389	-0.0639339		41.5
	41.8333	0.407899	0.145131	0.582588	-0.15295	0.00647809	0.112395	0.0246331	1.32294	1.37622	0.75537	1.28143	1.72074	1.22933	1.38702		41.6667	-0.0570958	-0.0192577	0.100422	0.0178028	0.00919575	0.0313382	-0.00543956	0.747993	0.919804	0.0382121	0.245198	0.133497	-0.0199292	0.0082666		41.6667	-0.0155585	0.019417	0.10768	-0.00357482	0.0194905	0.0125397	-0.000150441	-0.0340032	0.127895	0.00798528	0.0330354	-0.0891706	-0.0407684	-0.0295355		41.6667
	42	0.415611	0.134521	0.575466	-0.189872	-0.0096268	0.0980358	0.0402807	1.28061	1.51429	0.698311	1.30898	1.77944	1.19806	1.33492		41.8333	-0.0798424	0.00072691	0.0508746	0.0189033	-0.00141291	0.0973337	0.0140549	0.333429	0.918276	0.112007	0.259821	0.269958	0.0601169	0.0263498		41.8333	0.0125493	0.0243534	0.0670508	-0.00377228	0.015686	-0.0394268	-0.00722911	-0.0135019	0.151557	-0.0607728	-0.0805353	-0.0858901	-0.0292316	-0.0843887		41.8333
	42.1667	0.371589	0.158489	0.569177	-0.186881	-0.00869767	0.173196	0.0516608	1.33641	1.48776	0.748483	1.32513	1.83902	1.17383	1.38642		42	-0.0354267	-0.0311052	0.0759121	-0.0424354	-0.00880108	0.05447	0.0148855	0.669725	0.751669	-0.0569676	0.186972	0.242165	0.212303	-0.0183415		42	-0.0152348	0.0239516	0.0856022	-0.0343784	0.0380862	-0.00321159	0.0646027	0.0759088	0.115419	-0.0954585	-0.0964201	-0.0764301	-0.034568	-0.0810717		42
	42.3333	0.419949	0.151159	0.527959	-0.202764	0.0103495	0.102046	0.0596268	1.33833	1.39833	0.930808	1.5579	1.79214	1.36709	1.25007		42.1667	-0.0256098	0.0118258	0.0821165	0.0155694	0.0149737	0.123076	0.0270512	0.619553	0.993478	-0.117791	0.284148	0.127739	0.0438112	-0.0545079		42.1667	-0.0100557	0.0279887	0.120329	-0.0250238	-0.0325632	0.00398625	0.0167623	0.0652517	0.25524	-0.0257369	-0.0387941	-0.153941	-0.0312646	-0.0931725		42.1667
	42.5	0.428786	0.118848	0.560161	-0.164501	0.00183245	0.0929907	-0.0150549	1.29215	1.43027	0.72225	1.42964	1.96123	1.26145	1.39357		42.3333	-0.0312965	0.00320057	0.0402699	-0.0684275	-0.0147211	0.0451809	0.0618384	0.782397	0.722016	-0.00701139	0.220871	0.0776614	0.276538	-0.0601912		42.3333	0.00560779	0.00420612	0.0781663	-0.013349	-0.00116741	0.0100867	-0.0175858	0.0521562	0.139798	-0.00594152	-0.0157206	-0.106717	-0.0954539	-0.0521402		42.3333
	42.6667	0.333673	0.155595	0.584861	-0.167389	0.0262995	0.133352	0.047251	1.17478	1.41798	0.706509	1.38309	1.92356	1.29892	1.32926		42.5	-0.0577543	-0.00864697	0.0747681	-0.00181265	-0.00633836	0.0481558	0.0460571	0.786411	0.947929	-0.167748	0.271652	0.0528732	0.0719756	0.182382		42.5	-0.0132747	0.0256736	0.0748508	-0.0152742	-0.0183053	-0.00321159	0.0509205	-0.0118763	0.130046	-0.0733858	0.0180202	-0.0741414	-0.0633338	-0.0712436		42.5
	42.8333	0.349096	0.160321	0.576148	-0.180384	-0.00699427	0.120157	0.109699	1.35469	1.59143	0.669454	1.34984	1.75228	1.28398	1.30128		42.6667	-0.0619444	-0.0152217	0.11085	-0.0120088	0.0522934	0.0655806	0.0825543	0.487385	0.968105	0.00771253	0.154138	0.111213	0.16981	0.116249		42.6667	0.00965403	0.0334034	0.0792395	-0.000983179	0.0153305	0.00237238	0.0256938	0.0275006	0.0452927	-0.0962468	0.00532393	-0.0676567	-0.0499166	-0.0893641		42.6667
	43	0.38878	0.144986	0.58077	-0.141914	0.00276158	0.0808305	0.0227838	1.38547	1.38015	0.834399	1.31658	1.88063	1.20566	1.43019		42.8333	-0.0564374	0.0151458	0.089861	0.0272221	0.018431	0.0414166	0.0203576	0.737672	1.08091	-0.0985101	0.292257	0.32304	0.0902578	0.0129166		42.8333	-0.00363562	0.0352019	0.125254	0.0272287	0.00935709	-0.0141859	-0.0396769	-0.0556785	0.147255	-0.0203063	0.0282236	-0.0887891	-0.00636133	-0.0909612		42.8333
	43.1667	0.323872	0.15357	0.572814	-0.190388	0.0422495	0.106962	0.0200811	1.33881	1.39391	0.610756	1.44453	1.77024	1.32343	1.32004		43	-0.0517683	-0.00682427	0.0986176	-0.0150838	-0.0292133	0.0737769	-0.0210254	0.706709	0.826871	-0.0136722	0.143902	0.253182	0.175739	0.0679411		43	-0.00250268	0.0118785	0.0967752	-0.00446339	-0.0133275	0.00104901	-0.006564	0.0686837	0.0966323	0.00623349	-0.00876371	-0.106183	-0.0560153	-0.113996		43
	43.3333	0.427822	0.1704	0.590014	-0.120153	0.0340422	0.0995882	0.0112615	1.37585	1.38998	0.768487	1.31912	1.89509	1.20594	1.34623		43.1667	-0.0297401	0.00925454	0.0802684	-0.0413025	5.52534e-05	0.0346167	0.00149832	0.702122	0.772762	0.0708151	0.274709	0.129992	0.119904	0.0650995		43.1667	-0.01831	0.0295385	0.0893968	-0.00915303	0.0453395	-0.0505302	-0.00908191	0.0957778	0.195296	-0.131896	0.0416735	-0.0959604	-0.037465	-0.108775		43.1667
	43.5	0.317927	0.148603	0.565161	-0.12665	0.0331131	0.155085	-0.00595083	1.3975	1.49562	0.724217	1.32513	1.95992	1.23355	1.46591		43.3333	-0.035307	-0.0733853	0.0818085	0.00818929	0.0494044	0.0446345	0.0248038	0.607511	0.738523	0.0469763	0.271519	0.219129	0.00107058	0.0291914		43.3333	-0.00744808	0.0345131	0.0923673	-0.0252459	-0.00706967	-0.00243694	-0.0100796	0.0209077	0.150266	-0.0189924	0.00654138	-0.117398	-0.0287234	-0.0927426		43.3333
	43.6667	0.475057	0.145034	0.56895	-0.192863	0.040159	0.0923438	0.043837	1.24309	1.48874	0.753402	1.54777	2.05629	1.24116	1.34355		43.5	-0.047219	-0.00780072	0.057343	-0.0346993	0.0179574	0.102616	0.0045764	0.557053	0.95282	-0.0946538	0.16876	0.315278	0.073705	0.100749		43.5	-0.0112605	0.0305143	0.0917924	-0.035341	0.0240416	-0.019899	0.0491152	0.0456536	0.0663735	-0.111049	-0.0535775	-0.0975625	-0.0467655	-0.0818088		43.5
	43.8333	0.449511	0.175367	0.587968	-0.141192	0.00709751	0.0513357	0.0793997	1.31043	1.48432	0.756026	1.50438	1.85698	1.09015	1.38136		43.6667	-0.0572155	-0.00887481	0.0281251	0	0.0472732	0.087316	0.0596886	0.71531	0.857441	-0.103593	0.391692	0.415683	0.107799	0.0886076		43.6667	-0.00942624	0.0227653	0.102218	-0.0157926	0.0461573	0.0109259	0.0517281	0.00934748	0.0696718	-0.0514007	-0.00905358	-0.117474	-0.023387	-0.0552729		43.6667
	44	0.395689	0.157428	0.579027	-0.206683	-0.00699427	0.122097	0.0439792	1.27676	1.46909	0.803574	1.26275	1.71373	1.18735	1.33671		43.8333	-0.113244	-0.0372894	0.0874409	0.011847	0.00526486	0.0449987	0.0308622	0.446961	0.798747	-0.284838	0.390229	-0.0470308	0.0727168	0.0904159		43.8333	-0.025791	0.0157626	0.0865413	0.00390392	0.0194549	-0.00108129	0.0061681	0.0449311	0.0392696	-0.0231092	0.00138171	-0.106946	-0.0676029	-0.0930497		43.8333
	44.1667	0.337689	0.163456	0.606456	-0.211531	-0.00498116	0.116664	0.0345907	1.37489	1.56588	0.694376	1.29157	2.00942	1.28201	1.30753		44	0.00443957	-0.00708466	0.0615232	0.00394899	-0.0368382	0.00978497	0.0353572	0.795872	0.748917	-0.00613497	0.225789	0.0638902	0.302479	0.0245415		44	-0.00989381	0.0241238	0.105074	-0.0113498	0.00562374	-0.00992528	0.00759333	-0.0330097	0.141805	-0.066291	-0.0561863	-0.126477	-0.054084	-0.122288		44
	44.3333	0.431356	0.151737	0.568419	-0.165635	0.011356	0.0843233	0.0287584	1.32198	1.74228	0.73799	1.50248	1.91918	1.30455	1.55016		44.1667	-0.0436275	-0.039698	0.17043	-0.0115233	-0.0461208	0.0300632	0.047474	0.578268	1.02497	-0.221911	0.337853	0.177565	0.0265173	0.19194		44.1667	0.0069925	0.0209477	0.104882	0.025575	-0.0131497	0.00827913	0.0325349	0.101377	0.155859	-0.135399	-0.0230832	-0.0903912	0.00903801	-0.120446		44.1667
	44.5	0.396332	0.162877	0.5616	-0.148515	0.0324162	0.0257217	0.0614761	1.31428	1.56883	0.720938	1.41507	1.84821	1.30878	1.3123		44.3333	-0.0449444	0.0114027	0.073316	-0.0370298	0.00327574	0.0582343	0.0299339	0.682339	1.18668	-0.0783523	0.20678	0.144264	0.211315	0.303539		44.3333	-0.00901263	0.0105392	0.0952037	-0.0291457	0.00583707	-0.0226425	0.00445782	-0.0204561	0.194579	-0.0593714	0.00126576	-0.107099	-0.0142897	-0.0483318		44.3333
	44.6667	0.503494	0.163263	0.588195	-0.146762	-0.00258091	0.0292145	0.100453	1.28013	1.67103	0.644532	1.42394	2.01555	1.31272	1.38583		44.5	-0.00932808	-0.0239772	0.108342	-0.0210073	0.00123926	0.0749304	0.0282727	0.542144	0.971774	0.027695	0.246261	0.266703	0.0509759	-0.0671661		44.5	0.0259469	0.00845369	0.0916774	0.00597723	0.0307972	-0.00479318	0.0381884	0.0608264	0.147112	-0.0219705	-0.000937243	-0.108625	-0.102112	-0.0866		44.5
	44.8333	0.445334	0.139392	0.579709	-0.201217	0.00918805	0.0711283	0.013253	1.27387	1.44894	0.759961	1.49773	1.74615	1.13889	1.43049		44.6667	0.0106051	0.00495818	0.110234	0.0458989	-0.0258981	0.0906552	0.0883685	0.460722	1.01396	-0.173707	0.354337	0.207862	0.10014	0.0183415		44.6667	0.0155705	0.0296533	0.0978868	0.003509	0.0453751	-0.0260317	0.00517043	0.0346354	0.169913	-0.0621743	-0.0433741	-0.0774219	-0.0489509	-0.107853		44.6667
	45	0.387816	0.161575	0.55122	-0.205961	0.0139885	0.138268	0.00713625	1.5168	1.51232	0.778324	1.47018	2.03877	1.08987	1.29116		44.8333	-0.022138	-0.00207224	0.0445822	-0.0261216	-0.00832748	0.0519201	0.0265627	0.43664	0.991644	-0.0368098	0.259953	0.187581	0.0788932	-0.0638078		44.8333	0.0066688	0.0347236	0.0870779	-0.0150027	0.0582463	-0.0096025	0.00393523	0.058117	0.125457	-0.0972103	-0.0681869	-0.0527039	-0.00422677	-0.0601869		44.8333
	45.1667	0.423002	0.16876	0.56895	-0.183787	0.0436432	0.140467	0.106427	1.41626	1.46417	0.777341	1.54112	1.81054	1.21524	1.37541		45	0.0311368	-0.0105348	-0.00597705	0.00161844	0.0234038	0.0528915	0.0597375	0.689794	1.17812	-0.142857	0.307278	0.299503	0.0536935	0.00464996		45	-0.0167994	0.0294045	0.0800636	0.00802587	0.0258905	-0.00450269	-0.00627895	0.0907203	0.08559	-0.073561	0.0136722	-0.0475924	-0.0322302	-0.077509		45
	45.3333	0.38139	0.179756	0.556599	-0.187809	-0.0106334	0.0818654	-0.00125655	1.3518	1.50446	0.770782	1.49551	1.91787	1.19749	1.46115		45.1667	-0.00854991	-0.0272645	0.0792124	-0.0138862	0.0316918	0.107655	0.00301293	0.439507	0.806695	0.065206	0.368162	0.275717	-0.0283291	-0.112891		45.1667	-0.0168354	0.0304377	0.0959895	-0.0129294	0.00242372	-0.0220616	0.0165248	0.0254233	0.0118789	-0.0513131	0.0175564	-0.104505	-0.0559645	-0.105519		45.1667
	45.5	0.400509	0.168085	0.559706	-0.148927	0.0214216	0.11964	0.00557149	1.27916	1.44501	0.707821	1.49995	1.7698	1.27779	1.30813		45.3333	-0.0205218	-0.0155146	0.0371017	0.0115233	0.0342966	0.0685555	0.0380932	0.555333	1.04912	-0.0469763	0.21675	0.098193	0.0114469	0.122707		45.3333	-0.0415984	0.0185178	0.072896	-0.0165577	-0.00831412	0.00579378	0.0552912	0.0295778	0.237601	-0.0482475	-0.0193729	-0.093748	-0.05754	-0.0220416		45.3333
	45.6667	0.442924	0.173583	0.578497	-0.165945	0.0189439	0.118217	0.00144622	1.33304	1.58308	0.797672	1.57785	1.77769	1.21327	1.23251		45.5	-0.0316556	-0.040056	0.0810605	0.0174468	0.0335862	0.0188313	0.0145924	0.554472	0.706731	-0.0329535	0.357926	0.00304636	0.373631	-0.0999742		45.5	-0.00805951	0.0158774	0.0999949	-0.00105723	-0.0120475	-0.00921518	0.0241736	0.105532	0.0636487	-0.048773	-0.0517803	-0.0977914	0.0522883	-0.0699536		45.5
	45.8333	0.3936	0.166976	0.556599	-0.201217	5.16182e-05	0.145383	0.0106925	1.32294	1.57964	0.688801	1.35205	2.03833	1.39499	1.42245		45.6667	-0.0433282	-0.0228054	0.0968575	-0.0010358	-0.0170417	0.0668556	-0.000358295	0.491972	0.814032	-0.119544	0.215553	-0.0209907	-0.0799638	-0.0250581		45.6667	-0.0252695	0.0121655	0.0893393	-0.0159407	0.0487884	-0.00569695	-0.0200562	-0.0413186	0.135065	-0.113677	0.0197014	-0.150889	-0.0920488	-0.0754819		45.6667
	46	0.374642	0.160996	0.562282	-0.21349	-0.0269705	0.126754	0.00827426	1.36864	1.48727	0.546811	1.48475	2.01862	1.15213	1.38851		45.8333	-0.046381	0.010947	0.0446702	-0.00802745	-0.00979564	0.0637592	0.00408781	0.573968	0.912773	-0.163015	0.383051	0.322038	0.0613522	0.135882		45.8333	-0.0065669	0.0308587	0.0797953	-0.00935048	-0.00635856	-0.00437358	0.0100162	0.0313841	0.142236	-0.0854732	-0.0136915	-0.0987069	-0.079343	-0.0636268		45.8333
	46.1667	0.381229	0.189352	0.552659	-0.196885	0.0235895	0.131412	0.0468242	1.44705	1.41307	0.664207	1.48696	1.75841	1.26314	1.38315		46	-0.054043	0.0150156	0.0492905	-0.0332427	0.0192361	0.0737162	-0.00426696	0.696961	1.01427	-0.145136	0.317647	0.339315	0.175739	-0.135107		46	-0.0109009	0.0233393	0.0995349	-0.00340205	0.00103704	0.0218033	0.00113227	0.0741025	0.14367	-0.0920425	-0.0163583	-0.0860427	-0.0360419	-0.0677423		46
	46.3333	0.428304	0.182697	0.567586	-0.23587	0.00740722	0.125978	0.0593423	1.3518	1.36295	0.757009	1.53383	1.88895	1.19327	1.30277		46.1667	0.0104854	-0.00682427	0.1314	-0.0209749	0.0186204	0.0154313	0.0473274	0.253727	0.814949	-0.150044	0.305018	0.313275	0.196986	0.0836993		46.1667	0.0111107	0.0366178	0.0899718	-0.00512981	-0.0206875	0.00553556	0.0136268	0.046918	0.180095	-0.110349	-0.0667955	-0.14326	-0.0377191	-0.109819		46.1667
	46.5	0.345401	0.173342	0.585619	-0.148102	0.0168534	0.0823829	0.0671661	1.35709	1.37032	0.800951	1.62504	2.023	1.23327	1.40845		46.3333	-0.0810396	-0.0188671	0.0449342	-0.0212339	0.0343439	0.00571718	-0.000114003	0.52867	0.872726	-0.0988606	0.321502	0.19985	0.161163	0.148799		46.3333	-0.00029073	0.0153416	0.0801595	-0.0267515	0.0194194	-0.0233526	-0.00908191	0.0782569	0.164894	-0.0595466	0.000512102	-0.0875685	-0.0270971	-0.112644		46.3333
	46.6667	0.372553	0.154534	0.527807	-0.212459	-0.00869767	0.0554753	0.0739942	1.35709	1.47351	0.635022	1.34002	1.92619	1.34568	1.36737		46.5	-0.086367	-0.0286316	0.073184	0.000744481	0.00782231	0.0721983	0.0419042	0.524943	0.878535	0.0408414	0.315653	0.0926846	0.166598	-0.0317747		46.5	0.0120998	0.0240472	0.0998032	-0.0124358	-0.0115141	-0.0213192	0.0203729	-0.0309325	0.067951	-0.0668165	-0.000415479	-0.0418706	-0.0333991	-0.0594498		46.5
	46.8333	0.505904	0.160369	0.563646	-0.156766	-0.0148144	0.0926026	0.0102658	1.45234	1.57325	0.768487	1.45561	1.74264	1.36118	1.17178		46.6667	0.0307178	-0.0496577	0.0550548	-0.0141775	0.00441238	0.0117278	0.0160093	0.745126	0.995007	-0.209816	0.357527	0.000792889	0.182904	0.0596745		46.6667	0.0113445	0.00835802	0.0751575	0.00691516	0.0474373	-0.0238368	0.0388535	0.0116053	0.181816	-0.165092	-0.118566	-0.0971811	-0.0456983	-0.0224101		46.6667
	47	0.475539	0.189063	0.579785	-0.225041	0.00794921	0.116923	0.00187297	1.31235	1.39735	0.659288	1.49266	1.93977	1.31864	1.48675		46.8333	-0.038719	-0.0118041	0.106142	-0.0500421	-0.0261349	0.100066	0.0429302	0.522362	0.791715	-0.0441718	0.267132	0.0691483	-0.0574817	-0.0583828		46.8333	0.0245622	0.0136388	0.117032	-0.0406477	0.0119882	-0.00895696	0.0276891	0.0237074	0.106384	-0.0570941	-0.00598097	-0.0980966	-0.0278594	-0.036538		46.8333
	47.1667	0.454974	0.160369	0.585316	-0.138923	0.00640066	0.119251	0.00798976	1.33544	1.60765	0.776029	1.5769	2.03307	1.29525	1.47931		47	-0.0158527	0.00788751	0.0786403	-0.020457	-0.0135371	0.0449987	0.0331585	0.474484	0.898405	0.0410167	0.290927	0.27797	-0.0752697	0.0831826		47	-0.0121417	0.0185752	0.098845	-0.0176191	-0.00493633	-0.0111195	-0.0318382	0.0291262	0.0774158	-0.0341455	-0.0397217	-0.0930614	-0.0428014	-0.0250514		47
	47.3333	0.447101	0.166687	0.611305	-0.166564	-0.00157436	0.100623	0.0159558	1.44656	1.34133	0.787834	1.5788	1.84121	1.13833	1.39238		47.1667	-0.014476	-0.0432783	0.101918	0.000550269	-0.0498149	-0.0110397	0.00721475	0.40367	0.995924	-0.0569676	0.344101	0.146267	0.146834	0.037458		47.1667	-0.0230396	0.0274338	0.093843	-0.00878279	0.00683263	-0.00966706	-0.00456867	-0.0504403	0.164464	-0.100013	0.0664283	-0.099012	-0.038024	-0.0510345		47.1667
	47.5	0.403722	0.178984	0.561903	-0.19637	-0.0202343	0.0858757	0.0904953	1.47543	1.39145	0.790457	1.58735	1.87625	1.32399	1.27419		47.3333	-0.0327929	0.0390361	0.0801364	0.0226258	0.0359068	0.0621199	0.0128823	0.553612	1.07113	-0.0997371	0.291193	0.178817	0.0801285	-0.0322914		47.3333	-0.0334519	0.0173889	0.0962386	-0.0220372	0.000112593	-0.0234818	0.0823231	0.0913524	0.0379789	-0.139078	0.013962	-0.115338	0.000957165	-0.0951382		47.3333
	47.6667	0.378176	0.188918	0.58721	-0.167904	-0.00652971	0.018348	-0.070106	1.37297	1.4794	0.805214	1.49076	1.88589	1.28229	1.44745		47.5	-0.034888	0.022762	0.129068	-0.0102285	-0.00397035	0.0408702	0.02368	0.545872	1.0323	0.00105171	0.3667	0.186329	0.0460348	-0.0170499		47.5	-0.0120518	0.0363499	0.0740651	0.00474312	-0.0276565	-0.0182851	-0.0145453	0.0539625	0.0977796	-0.111225	-0.00945939	-0.0500337	-0.0190671	-0.141822		47.5
	47.8333	0.485821	0.174113	0.562206	-0.194719	0.0313323	0.0763028	0.0148178	1.42299	1.45336	0.703886	1.61332	1.93626	1.30032	1.33046		47.6667	-0.0237542	-0.0223172	0.115647	-0.0290995	0.0158262	0.0844017	0.0653073	0.413417	0.886789	0.0673094	0.400465	0.129241	0.281479	0.135107		47.6667	-0.0060274	0.00820495	0.0953187	-0.0132503	-0.0123319	0.0171877	0.00935112	0.0958681	0.183967	-0.0460577	-0.00308227	-0.10748	-0.00753026	-0.0673737		47.6667
	48	0.343473	0.179997	0.54978	-0.188222	0.012982	0.126754	0.106712	1.40231	1.7241	0.770454	1.69408	1.99847	1.27328	1.41858		47.8333	-0.084691	-0.0304217	0.0933812	-0.0261863	0.0342966	0.0499165	0.0275887	0.476491	1.07296	0.0723926	0.3445	0.251429	0.137198	0.0255748		47.8333	-0.0224821	0.0242768	0.0904317	-0.00495703	0.0339972	-0.0151865	0.054436	0.0204561	0.0584861	-0.0467584	-0.0164742	-0.100462	-0.0443769	-0.144279		47.8333
	48.1667	0.386531	0.180238	0.598045	-0.176877	-0.0149693	0.0915677	0.0638944	1.68372	1.65335	0.729464	1.58229	1.87932	1.28455	1.30575		48	-0.0394373	0.0199954	0.120223	-0.0288082	0.0104745	0.0897445	0.0558288	0.354358	1.13196	-0.0280456	0.345297	0.112966	0.0233056	-0.0720744		48	-0.0320133	0.0250996	0.108715	-0.00320459	0.044984	0.0169295	0.069401	0.0403251	0.167762	-0.113239	-0.0108508	-0.141277	-0.0633846	-0.0685408		48
	48.3333	0.455617	0.191281	0.563343	-0.194513	0.0120529	0.100623	-0.0339743	1.49804	1.56834	0.730776	1.53257	1.7755	1.3316	1.24888		48.1667	-0.0202225	-0.0242376	0.0990136	-0.00686217	0.0561296	0.0542272	-0.000211719	0.734232	1.05584	-0.133392	0.178863	0.287485	0.102364	0.00594162		48.1667	-0.00341982	0.0259223	0.0736051	-0.0169773	-0.00543411	-0.0478189	-0.00789422	0.0910815	0.17694	-0.0437804	-0.0248804	-0.0877974	-0.0436145	-0.0566242		48.1667
	48.5	0.428304	0.167217	0.554554	-0.115202	0.0141434	0.0618141	-0.0456388	1.31668	1.34625	0.671749	1.60034	2.01643	1.3054	1.24263		48.3333	-0.0421909	0.0199629	0.138748	-0.0185473	0.0129372	0.0863445	0.0429302	0.650229	0.96138	-0.185802	0.34995	-0.0214915	-0.00139998	-0.118574		48.3333	-0.0181122	0.0183073	0.0513741	-0.0119668	-0.0319943	-0.00308248	-0.0660438	0.042583	0.175936	-0.0830207	0.0210928	-0.124722	-0.0219131	-0.0916983		48.3333
	48.6667	0.394404	0.135872	0.586831	-0.18915	0.0398493	0.0449969	-0.0432206	1.38355	1.47203	0.752746	1.39702	1.77112	1.36343	1.38553		48.5	0.0132987	-0.0242376	0.150673	0.0195184	0.0177206	0.0412345	0.0388261	0.525516	0.649564	-0.0101665	0.256364	0.294996	0.0909989	0.125549		48.5	-0.0158103	0.0300168	0.0386871	0.0261427	0.0480418	0.0279037	0.0193753	-0.0473696	0.0613542	-0.0736486	-0.0495773	-0.0616298	-0.00575146	-0.12622		48.5
	48.8333	0.468952	0.194223	0.551447	-0.223597	-0.0261188	0.120545	0.0173783	1.47783	1.60667	0.707165	1.60224	1.93802	1.42738	1.3248		48.6667	-0.0611663	0.0303783	0.116439	-0.0308798	0.0283292	0.0865874	0.0086805	0.545585	0.770622	-0.0254163	0.166102	0.124484	0.319032	-0.0307414		48.6667	0.00488846	0.0346088	0.0550537	-0.0544204	-0.0131853	-0.00133951	-0.0203888	0.0321969	0.216377	-0.0659406	-0.0821006	-0.116406	-0.054389	-0.0963667		48.6667
	49	0.458348	0.171075	0.572511	-0.17698	0.00423269	0.0929907	-0.0103606	1.36383	1.39538	0.78849	1.52845	1.78733	1.32399	1.46532		48.8333	-0.00340201	-0.013399	0.102358	-0.0433741	0.00995351	0.0871338	0.0213837	0.438073	1.10689	-0.0762489	0.301562	0.190335	0.116693	-0.183673		48.8333	-0.0414365	0.0134857	0.0842799	0.0155293	0.0167882	0.0117328	0.0172849	0.00826372	0.0918999	-0.0896775	-0.000415479	-0.0369118	0.0281474	-0.119094		48.8333
	49.1667	0.383318	0.163986	0.554857	-0.192347	0.0269963	0.0914383	0.0256289	1.51391	1.62042	0.716347	1.46099	2.04797	1.30821	1.37184		49	-0.0109443	-0.0122924	0.0921492	-0.0156988	0.00185494	0.0878624	0.0260741	0.77695	0.902991	0.00420684	0.279894	-0.0375162	0.0247879	-0.0539912		49	-0.0274455	0.0245256	0.0608223	-0.0259617	-0.000385187	-0.00598744	-0.00585138	0.0157598	0.0437152	-0.0703201	0.0152954	-0.124951	-0.0610468	-0.0620911		49
	49.3333	0.42734	0.168326	0.599788	-0.179043	-0.0219377	0.113948	0.0684464	1.34266	1.45189	0.716347	1.67318	1.82062	1.26595	1.34445		49.1667	-0.0408141	0.0221436	0.177823	0.0245031	0.0313129	0.16685	0.058174	0.464163	0.954654	-0.228571	0.217946	0.273964	0.139669	0.0188582		49.1667	-0.0287223	0.0175037	0.100551	-0.00436466	-0.0102697	0.00305021	0.00840097	0.0320163	0.106384	-0.117006	-0.0334026	-0.0787188	-0.0340598	-0.115716		49.1667
	49.5	0.413041	0.167699	0.59062	-0.176361	0.0149951	0.0731981	0.0344484	1.29215	1.76636	0.7111	1.65576	2.00767	1.34315	1.28282		49.3333	-0.0397366	0.0148528	0.127395	0.0121383	-0.0802201	0.0329775	-0.0172633	0.471044	0.703062	-0.0361087	0.406181	0.275216	-0.0582228	0.139241		49.3333	0.010787	0.0239516	0.0834749	-0.0258136	-0.0551766	0.0163807	0.0246961	0.0567622	0.146395	-0.0252113	0.0429489	-0.102064	-0.0710081	-0.12321		49.3333
	49.6667	0.438747	0.18641	0.587892	-0.213078	-0.022712	0.103857	0.0216458	1.45137	1.56048	0.630103	1.44009	1.82281	1.17946	1.42572		49.5	-0.0476381	-0.00568509	0.151157	-0.0441186	0.0407849	0.0459701	-0.00812677	0.582856	0.972996	-0.0844873	0.309937	0.0804156	0.220209	0.0731077		49.5	0.00976193	0.0104244	0.089186	0.00575509	0.0247527	-0.00127495	0.0469773	0.00844434	0.103372	-0.0885389	0.0266003	-0.0839066	-0.022828	-0.138013		49.5
	49.8333	0.483893	0.193403	0.584634	-0.225969	0.0150725	0.0708695	0.0574931	1.4889	1.58013	0.69372	1.79637	1.82587	1.26821	1.56624		49.6667	-0.050631	-0.0141476	0.106362	-0.0483589	0.0192361	0.0644877	0.0156672	0.358372	0.94426	0.00631025	0.305018	0.216876	0.0695051	-0.00645828		49.6667	0.0243284	0.0363116	0.0811177	-0.0347733	-0.0329187	-0.0116037	0.0291619	0.0577557	0.00356127	-0.0963344	0.0192376	-0.167063	-0.0604369	-0.102571		49.6667
	50	0.416897	0.166783	0.573648	-0.229064	-0.0119496	0.12559	0.00258422	1.39702	1.57866	0.750451	1.55948	1.99803	1.18003	1.42572		49.8333	-0.0056168	-0.00815875	0.120707	-0.0474202	0.0401692	0.110873	0.0288101	0.379014	0.920416	-0.166696	0.253971	0.213871	0.275056	0.178507		49.8333	-0.000308713	0.0174846	0.0864838	-0.0445722	0.0180683	0.0122492	0.00536047	-0.0118763	0.0695284	-0.0351966	0.0390067	-0.152568	-0.0914897	-0.0321768		49.8333
	50.1667	0.440353	0.169725	0.563419	-0.14769	0.0170082	0.0422802	0.0583466	1.42492	1.36934	0.767831	1.66843	1.74659	1.4071	1.312		50	-0.00663441	-0.025572	0.148561	0.00767139	-0.0156683	0.0638199	0.0385329	0.349197	1.03658	-0.000876424	0.26434	0.351584	0.253068	0.00800827		50	-0.0351963	0.0306482	0.0978293	-0.0140154	-0.0274076	-0.00734309	0.030112	0.023888	0.230861	-0.126816	0.00219334	-0.0498048	0.0459863	-0.0870914		50
	50.3333	0.399223	0.190413	0.562888	-0.201114	-0.0198472	0.132964	0.0230684	1.51632	1.51675	0.757009	1.66653	2.22757	1.42175	1.33968		50.1667	0.000728289	0.0100357	0.1314	-0.00815692	0.0408796	0.00747786	0.0125892	0.610092	0.508025	-0.0850131	0.349817	0.100947	0.115457	0.19504		50.1667	0.00976193	0.0277017	0.0874612	-0.00984413	0.00750819	-0.028743	0.0160972	0.01007	0.0381223	-0.0899403	0.00723706	-0.150737	-0.0525085	-0.0787989		50.1667
	50.5	0.383318	0.162781	0.600924	-0.233705	0.0263769	0.086005	0.00030821	1.48505	1.46663	0.652402	1.51135	2.0506	1.44795	1.3632		50.3333	-0.0107647	0.00612991	0.100642	-0.0264453	-0.062318	0.0970908	0.0325234	0.477351	0.729658	-0.115337	0.235759	0.146518	0.0645639	-0.00387497		50.3333	-0.00663883	0.0271086	0.0887836	-0.00325395	-0.0159942	-0.0192534	0.0276891	0.00257394	0.0984966	-0.085298	0.0642833	-0.0672753	-0.0318744	-0.0494989		50.3333
	50.6667	0.295756	0.161479	0.596454	-0.199051	-0.000490373	0.108644	0.0367244	1.41626	1.5197	0.787506	1.80524	1.9183	1.42795	1.40071		50.5	-0.0847508	-0.00793091	0.10029	-0.0353467	0.0263401	0.0621806	0.000472297	0.500287	0.960463	-0.000175285	0.351545	0.395902	0.17228	0.0111082		50.5	-0.0257011	0.0239707	0.122858	-0.00103254	0.0379084	0.00114585	0.0412289	0.0855724	0.10581	-0.175341	-0.0371709	-0.0912304	-0.0990115	-0.136723		50.5
	50.8333	0.434891	0.164661	0.583497	-0.231436	0.0110463	0.132446	0.0297541	1.59136	1.40177	0.722577	1.44358	2.00723	1.33977	1.54213		50.6667	-0.0291415	0.0516974	0.0380697	-0.00702402	-0.0525144	0.0972122	0.0150321	0.5043	0.588424	-0.0997371	0.386241	0.0295873	0.0586346	0.083441		50.6667	0.0131068	0.0219235	0.105668	-0.00675884	0.0175705	0.00789181	-0.00851182	-0.0126891	0.102942	-0.183224	0.0201073	-0.079024	-0.0530168	-0.0299041		50.6667
	51	0.388138	0.153714	0.571602	-0.247009	0.00183245	0.0704814	0.00187297	1.55672	1.45336	0.831448	1.65798	1.9735	1.35357	1.38107		50.8333	-0.0182471	-0.0138221	0.0831726	0.00469347	-0.0108376	0.0693448	0.0560242	0.485092	0.754726	-0.14461	0.155866	0.0711514	0.272091	0.0754327		50.8333	0.0174588	0.0126056	0.0837049	-0.0189766	-0.0154964	0.0257089	0.0242686	0.0586588	0.0656564	-0.115955	-0.0618677	-0.112897	-0.0841204	-0.113627		50.8333
	51.1667	0.34749	0.164276	0.580239	-0.189356	0.0288546	0.0359414	0.0399962	1.50862	1.55851	0.762912	1.45909	2.10491	1.28427	1.43674		51	-0.0102858	0.0139415	0.120047	-0.0289053	0.0328284	0.037531	0.0107325	0.603498	0.925613	0.0166521	0.256763	0.382381	0.0751874	0.0490829		51	-0.00627917	0.0317197	0.0690631	-0.0185817	-0.00859857	0.0122492	0.0318698	-0.0204561	0.126174	-0.0364228	-0.0212281	-0.0326395	-0.0273512	-0.110986		51
	51.3333	0.49755	0.175512	0.592514	-0.167595	0.0157694	0.112525	0.0179473	1.51728	1.49021	0.671422	1.62567	1.9862	1.43302	1.1944		51.1667	0.0358059	-0.0213408	0.104426	-0.0167346	0.0103324	0.0646092	0.0327677	0.567661	0.973302	0.0401402	0.290927	0.273714	0.197974	0.160165		51.1667	0.0121717	0.022574	0.0739884	-0.00197047	-0.00891857	-0.0424285	0.0190427	-0.0560397	0.0650828	-0.0104962	0.00288903	-0.0540771	-0.0751756	-0.133591		51.1667
	51.5	0.355523	0.154486	0.572056	-0.231126	0.00918805	0.0427977	0.0372934	1.56682	1.44304	0.777996	1.53922	1.84471	1.32962	1.39923		51.3333	-0.0184866	-0.0129433	0.0976495	-0.0229494	0.0198518	0.0228384	0.0212371	0.453842	0.784073	-0.0881683	0.30781	0.223386	0.102611	-0.130457		51.3333	-0.00712438	0.0283713	0.0685265	0.00587851	0.0351706	-0.0228039	-0.00428362	0.0213592	0.0844427	-0.00935753	0.00462824	-0.0639185	-0.0587089	-0.104598		51.3333
	51.6667	0.409827	0.166397	0.626534	-0.208952	0.000980746	-0.0185205	-0.0416558	1.59617	1.55556	0.775373	1.66368	1.88457	1.46964	1.35606		51.5	-0.0705642	-0.0400885	0.163038	-0.0324659	-0.0395378	0.0332203	0.0107325	0.637615	0.666684	-0.140578	0.189365	0.166298	0.0317055	0.144924		51.5	-0.0353222	0.035221	0.0797762	-0.0389693	0.0171438	-0.0380066	0.027024	0.00112892	0.0557614	-0.0746996	-0.0245906	-0.077193	-0.090829	-0.0445234		51.5
	51.8333	0.3936	0.174644	0.606683	-0.239996	0.00105817	0.0405985	-0.0112141	1.4153	1.4912	0.749795	1.5237	2.08257	1.29356	1.43614		51.6667	-0.0699656	0.0199629	0.144865	-0.0212663	0.0200412	0.0215634	0.050943	0.386755	0.755643	0.0622261	0.287604	0.395151	0.0573993	-0.0829243		51.6667	-0.0144436	0.0268598	0.0701172	-0.0175203	-0.00152297	-0.00143634	-0.0381567	0.149063	0.0756949	-0.125151	-0.00725639	-0.0747517	-0.0408193	-0.0530001		51.6667
	52	0.407096	0.164758	0.588801	-0.219163	0.000438755	0.0420215	-0.00282131	1.4456	1.61207	0.783899	1.57057	2.19428	1.45077	1.43793		51.8333	-0.0404549	-0.0106324	0.0750761	-0.0141451	0.0132687	0.0372881	0.0388261	0.702122	0.85897	-0.127257	0.248388	0.36861	0.0237997	0.113149		51.8333	0.0219546	0.0105775	0.0679516	-0.0145831	-0.00315854	-0.0549844	-0.0149254	0.016121	0.195153	-0.0775025	0.0257307	-0.0976388	-0.0292316	-0.110187		51.8333
	52.1667	0.427822	0.173245	0.555918	-0.231745	0.0357456	0.0315431	0.0636099	1.47591	1.53001	0.815052	1.66304	1.89114	1.37132	1.49806		52	0.0505313	-0.0173373	0.112214	-0.0178028	-0.0107902	0.0471237	0.0279307	0.551032	0.923473	-0.0858896	0.323762	0.0891792	0.0640698	0.176699		52	0.00233483	0.0258266	0.0784346	-0.053828	-0.00952302	-0.0131207	0.0768597	-0.0527884	0.137934	-0.0401892	-0.00708247	-0.0633845	-0.0194228	-0.109266		52
	52.3333	0.365002	0.163263	0.607971	-0.189769	0.0183245	-0.023695	0.0451172	1.6005	1.65384	0.788162	1.6054	2.00197	1.36653	1.44626		52.1667	-0.0480571	-0.00262555	0.126031	-0.0158607	0.00313366	0.0902909	0.030569	0.465883	0.720181	-0.0490798	0.284679	0.283479	0.416619	0.140274		52.1667	-0.00243074	0.0279313	0.0790671	-0.0258136	-0.00095408	0.0102158	0.000182113	-0.0522466	0.131767	-0.0834586	-0.00145901	-0.111829	-0.0194228	-0.0716735		52.1667
	52.5	0.390387	0.1514	0.613199	-0.218544	0.0288546	0.0451262	-0.0772185	1.60531	1.47646	0.692081	1.54302	1.86749	1.47866	1.36261		52.3333	-0.0648775	-0.0556466	0.137296	-0.0438596	-0.0113112	0.0386845	0.011612	0.439794	1.07266	-0.185101	0.309538	0.0320911	0.118175	-0.0596745		52.3333	0.00524812	0.0232819	0.0927123	-0.0314905	0.0419262	0.00627794	-0.0293678	0.0426733	0.161309	-0.0479847	-0.0572878	-0.101453	-0.0906765	-0.0969195		52.3333
	52.6667	0.450797	0.165963	0.609638	-0.244843	0.0509988	0.10541	0.0516608	1.52786	1.66858	0.85473	1.60794	2.16098	1.30089	1.4805		52.5	0.01276	0.00212648	0.114635	-0.0367062	0.0336809	0.0624235	0.0487932	0.394495	0.951903	-0.226819	0.1556	0.345574	0.112493	0.0126582		52.5	-0.0262047	0.0382058	0.089531	-0.0237156	0.0109571	0.037942	0.0163823	-0.0172951	0.0964889	-0.0811813	-0.0230832	-0.100538	-0.0452917	-0.0727792		52.5
	52.8333	0.327889	0.154052	0.587059	-0.216378	0.00129046	0.0462905	0.0163826	1.60483	1.39833	0.817675	1.46638	1.97919	1.3916	1.43257		52.6667	-0.0122612	-0.0148311	0.147769	-0.0328219	0.0198044	0.0876195	-0.00211719	0.475917	1.20044	-0.156004	0.35221	0.377624	0.22095	0.0973909		52.6667	-0.0350704	0.0137727	0.108121	-0.0522977	0.0099971	0.0168649	-0.0136902	0.0430345	0.147398	0.0135035	-0.0618677	-0.0659784	-0.0731426	-0.0295969		52.6667
	53	0.476664	0.170834	0.595014	-0.212974	-0.00234863	0.162459	0.0300386	1.51632	1.51134	0.690113	1.62916	1.83507	1.34427	1.40369		52.8333	-0.0579339	-0.0177279	0.134964	-0.0507542	-0.00207595	0.12259	0.0144946	0.458142	0.689917	-0.106223	0.192157	0.063139	0.0919872	0.00929992		52.8333	0.00460073	0.0214643	0.0821334	-0.000588262	-0.039781	-0.0188661	0.0271666	-0.0081734	0.101795	-0.0834586	0.0080487	-0.0936717	-0.0299432	-0.0920054		52.8333
	53.1667	0.454653	0.182118	0.594711	-0.216584	0.0225055	0.0904034	0.0671661	1.63273	1.50446	0.728152	1.57659	1.79127	1.39442	1.42989		53	-0.0530254	-0.0116089	0.173818	-0.00404609	0.00360726	0.0173134	0.0267581	0.243693	0.652621	-0.1844	0.313925	0.499311	0.00947048	0.106174		53	0.0034498	0.0334608	0.0832258	-0.00814105	0.0223705	0.00401853	0.0307296	0.00763152	0.155859	-0.0923052	0.0101358	-0.135097	-0.0917438	-0.156072		53
	53.3333	0.379462	0.179852	0.615851	-0.240718	0.000748464	0.0184774	0.0469665	1.53315	1.72312	0.801607	1.53383	2.09615	1.34456	1.5198		53.1667	-0.0245323	-0.0237168	0.121455	-0.0399107	0.0645123	0.0780875	0.0742484	0.525803	0.803944	-0.263278	0.340645	-0.073071	-0.0653875	0.102557		53.1667	-0.00588353	0.0336712	0.118527	-0.0123124	0.0106015	-0.0285493	0.0141969	0.047189	0.0676641	-0.0790791	-0.0240688	-0.177744	-0.0672472	-0.0653467		53.1667
	53.5	0.464935	0.149085	0.581603	-0.245359	0.0154597	0.0587094	0.0253444	1.40712	1.47351	0.751435	1.63486	1.99102	1.42231	1.38375		53.3333	-0.0145358	-0.0444825	0.150233	0.012203	0.0186204	0.00796357	0.013322	0.71531	1.19524	-0.0888694	0.357926	0.166298	0.231821	0.078791		53.3333	-0.000470563	0.0316049	0.0939772	-0.0242339	0.0246105	-0.015832	0.00398274	0.0662452	0.186692	-0.0692691	0.00109184	-0.115186	-0.0106305	-0.142067		53.3333
	53.6667	0.462686	0.16741	0.605546	-0.257323	0.0322614	0.101917	0.0862277	1.42732	1.55311	0.74586	1.55347	1.95291	1.36174	1.52039		53.5	-0.0272859	-0.011674	0.100774	-0.0264129	-0.0120216	0.0941766	0.0106837	0.485378	0.947929	-0.188957	0.289864	-0.0755748	-0.0819402	0.0480496		53.5	-0.00329394	0.0292897	0.115537	-0.0613561	-0.00642967	-0.0371996	0.0171899	0.0590201	0.0838691	-0.0839842	0.00503406	-0.0907727	-0.0776151	-0.0624597		53.5
	53.8333	0.382996	0.184192	0.597212	-0.202867	0.0241315	-0.00674845	0.0207923	1.54854	1.35509	0.811772	1.67033	1.79083	1.3347	1.40578		53.6667	-0.0271662	-0.0324723	0.089069	-0.0309122	0.0405481	0.0705591	0.00389238	0.403383	0.826565	0.0131464	0.307544	0.0513709	0.117434	0.0917076		53.6667	-0.0257371	0.0118594	0.0779747	-0.0263813	0.00996154	-0.0145732	0.0132468	0.0035674	0.136499	-0.0837214	4.83115e-05	-0.125485	-0.0643503	-0.128001		53.6667
	54	0.404525	0.185639	0.582361	-0.201733	0.00531668	0.0761734	-0.0180422	1.61974	1.45238	0.692737	1.63644	1.86223	1.4071	1.53319		53.8333	-0.0500923	-0.00780072	0.0935573	-0.0126238	0.0222198	0.065277	0.00506498	0.47305	1.05982	-0.15355	0.40791	0.0678963	0.16388	-0.0769827		53.8333	-0.0127891	0.0224018	0.0545554	-0.00463616	0.0155438	-0.0164776	0.0346253	0.0133213	0.136786	-0.0937067	0.011875	-0.149821	-0.0328909	-0.130642		53.8333
	54.1667	0.405971	0.167555	0.576299	-0.218234	0.0201827	0.0637546	0.0566396	1.49226	1.33052	0.777668	1.71878	1.87012	1.48176	1.46323		54	-0.0913952	-0.0213408	0.0809725	-0.0094193	-0.0110744	0.0836732	0.0375558	0.549885	1.00662	-0.174058	0.3223	-0.201519	0.033682	0.166107		54	0.0023708	0.0274338	0.0905275	-0.00666011	-0.00116741	0.00124268	-0.045948	0.0144051	0.0951983	-0.120509	0.0254988	-0.102369	-0.0155095	-0.0708136		54
	54.3333	0.457223	0.204012	0.54925	-0.208024	0.0533216	0.0165369	0.00187297	1.60146	1.45778	0.777341	1.67318	2.02387	1.52599	1.40905		54.1667	0.0144959	-0.0476072	0.161982	-0.0491034	-0.0214936	-0.00314698	0.0586626	0.167144	0.586896	0.0431201	0.338119	0.230146	0.259985	-0.107982		54.1667	0.0175307	0.0398513	0.084644	-0.029664	-0.0251676	-0.0345206	0.0189952	-0.00672838	0.0785631	0.00728457	-0.00366201	-0.122433	-0.0140356	-0.0603712		54.1667
	54.5	0.375445	0.1609	0.585164	-0.215656	0.00864605	0.0180893	0.0131108	1.45859	1.58849	0.721594	1.52592	2.10667	1.50683	1.4031		54.3333	-0.0396768	-0.00675918	0.119695	0.022205	0.00635414	0.0670377	0.0183545	0.687213	0.894125	-0.0564417	0.275773	-0.0462797	-0.111587	0.138207		54.3333	-0.0244962	0.0170062	0.0894735	0.00869229	0.0291617	0.0245792	-0.00395107	0.022172	0.169483	-0.0620867	0.0221943	-0.0725393	-0.0284185	-0.0475947		54.3333
	54.6667	0.493373	0.168278	0.587665	-0.219781	0.0480566	0.0572864	2.37085e-05	1.58366	1.5988	0.79013	1.65513	2.09966	1.3454	1.37333		54.5	-0.0324936	0.00590207	0.12898	-0.047226	0.0155894	0.0456666	0.012638	0.507167	0.873643	-0.211569	0.288667	0.237157	0.0798814	0.0162749		54.5	-0.0110807	0.0403679	0.0842799	-0.0062652	-0.0301098	-0.0420089	0.0130567	-0.0513434	0.128469	-0.123137	-0.0293444	-0.0665124	0.021388	-0.0348181		54.5
	54.8333	0.514259	0.163359	0.586831	-0.172855	0.0324162	0.0680235	-0.0153394	1.56394	1.54033	0.866535	1.64436	2.05585	1.49359	1.39149		54.6667	-0.00220482	0.00938473	0.10403	-0.0259921	-0.0060542	0.0446952	-0.0068076	0.715883	0.93295	-0.0902717	0.290263	0.257689	0.143869	-0.0204082		54.6667	0.0106611	0.0349914	0.0653068	0.0119997	0.0390817	-0.00540645	0.0146245	0.0560397	0.148402	-0.15537	-0.027953	-0.098478	-0.0211	-0.0389951		54.6667
	55	0.397295	0.157428	0.569632	-0.231951	-0.00807825	0.0515944	0.0260556	1.63465	1.60863	0.638301	1.56455	2.05366	1.43217	1.41262		54.8333	-0.052786	0.00577188	0.185567	-0.036253	-0.000797228	0.0780875	-0.000358295	0.448394	0.830234	-0.0494303	0.410701	0.38789	0.100634	0.107724		54.8333	-0.00225091	0.0209859	0.100167	-0.0341315	0.00772153	-0.00127495	-0.0182984	0.0594717	0.108105	0.0305835	-0.0220397	-0.125866	-0.0523561	-0.116699		54.8333
	55.1667	0.463007	0.15844	0.632444	-0.186262	0.0141434	0.0760441	-0.0154816	1.4836	1.6956	0.78062	1.56772	2.0506	1.51641	1.49509		55	-0.0380606	-0.00815875	0.101434	-0.0395546	-0.0177995	0.0408095	0.056122	0.672878	0.815254	-0.275372	0.278166	0.164045	0.101375	0.00929992		55	-0.0207737	0.0206607	0.0859089	-0.0220125	-0.00319409	0.00175911	-0.0219565	0.106435	0.134635	-0.136275	0.00132374	-0.0604855	-0.0395995	-0.109757		55
	55.3333	0.438747	0.181877	0.621761	-0.147483	-0.0194601	0.0182187	0.0388582	1.65966	1.55262	0.75537	1.77135	2.00153	1.45668	1.62102		55.1667	0.000548711	-0.0135292	0.117363	-0.0107464	0.0177679	0.113119	0.0253412	0.481651	0.864167	-0.0574934	0.171685	0.159037	0.0569052	0.0666494		55.1667	0.00724427	0.0146528	0.0514124	-0.0109302	-0.0047941	-0.00185595	0.0521082	0.0770829	0.0551877	-0.076539	-0.0348519	-0.0581968	-0.0573367	-0.119954		55.1667
	55.5	0.406775	0.181926	0.587816	-0.226279	0.020415	0.0556047	0.0111193	1.59569	1.55753	0.686834	1.52433	2.14215	1.46373	1.59065		55.3333	-0.0529655	0.00912434	0.113183	-0.0132388	0.00919575	0.0488237	0.0558777	0.672305	0.683803	-0.134794	0.272981	0.12849	0.12534	0.0201498		55.3333	0.0119559	0.0286392	0.0344517	-0.00478426	-0.0153186	-0.0178332	-0.0136427	0.0863852	0.0592031	-0.0191676	0.0122808	-0.115109	-0.00991894	-0.0970424		55.3333
	55.6667	0.482608	0.182118	0.605925	-0.184303	-0.00296805	0.0279209	0.0698689	1.55287	1.66907	0.752418	1.77578	1.86092	1.42541	1.44894		55.5	-0.00663441	-0.0421391	0.169242	-0.00106817	-0.0220145	0.0476094	0.0125403	0.323108	0.864472	-0.0979842	0.299568	0.157535	0.192786	0.116766		55.5	-0.0128431	0.034781	0.109098	-0.0166071	-0.0240298	0.0179301	0.0446494	0.0285843	0.105093	-0.13794	-0.0287647	-0.0707846	-0.0297907	-0.0197074		55.5
	55.8333	0.444852	0.165481	0.611456	-0.212871	0.00400041	0.0365883	0.0372934	1.64139	1.71182	0.948516	1.54935	1.96123	1.55867	1.64603		55.6667	-0.0801417	0.00453505	0.0925012	-0.0174791	-0.0442738	0.102069	-0.00690531	0.482798	0.984307	-0.0198072	0.311798	0.135	-0.0715639	0.083441		55.6667	0.00157953	0.0270512	0.0774572	-0.0563456	-0.0247053	0.0233849	0.0261689	0.00528336	0.0939076	-0.128217	0.0182521	-0.0989358	-0.0675013	-0.118296		55.6667
	56	0.487267	0.173631	0.604789	-0.170792	0.0153822	0.0589681	-0.00765784	1.56875	1.65138	0.827185	1.72226	2.18201	1.43612	1.5457		55.8333	-0.0379408	0.0124443	0.0905211	0.00252476	-0.00392299	0.0800911	0.00599329	0.366399	1.0106	-0.125153	0.331206	-0.0420231	0.0307173	0.242573		55.8333	-0.0315637	0.0374214	0.10607	-0.00670948	0.00893042	4.8416e-05	0.0335326	0.107067	0.0614976	-0.0851228	0.031818	-0.135402	0.0111726	-0.0608626		55.8333
	56.1667	0.438586	0.169918	0.579179	-0.218028	0.00160017	0.0885923	-0.00737334	1.62118	1.5988	0.765535	1.54967	2.26436	1.48852	1.60196		56	-0.068529	0.00316802	0.161542	-0.0202952	-0.0283608	0.0338882	0.0121006	0.477924	0.989199	-0.152498	0.295846	0.245921	0.00131763	-0.0253165		56	-0.00942624	0.0297489	0.0528306	-0.0158419	0.0170016	-0.0286461	-0.0159705	0.0523369	0.0772724	-0.0700574	0.00990386	-0.0881025	-0.0452409	-0.0404693		56
	56.3333	0.48791	0.171557	0.610396	-0.23587	0.020957	0.0164076	0.0202233	1.62359	1.74032	0.855058	1.55062	2.15354	1.30511	1.69455		56.1667	0.0155135	0.0153736	0.120047	-0.00618243	-0.022204	0.093023	0.0438096	0.618693	1.02344	-0.0366345	0.225258	0.342069	0.0334349	0.155774		56.1667	0.0236271	0.0361586	0.0693506	-0.0163109	-0.0339143	0.00727854	0.00550299	0.0122375	0.188413	-0.094495	0.0110633	-0.0441593	0.0157975	-0.02542		56.1667
	56.5	0.387656	0.165771	0.624564	-0.160788	0.0371393	0.0116211	0.0683041	1.63176	1.71968	0.708805	1.63296	1.86223	1.39696	1.64394		56.3333	-0.0414127	-0.0081913	0.121719	-0.0350554	-0.0293554	0.0346167	0.00242663	0.59633	0.990421	-0.127257	0.154536	0.329049	0.173516	0.117024		56.3333	-0.00582958	0.0219809	0.0811943	-0.0507921	-0.0248831	-0.0124752	0.00274754	0.0621811	0.161022	-0.0224084	-0.0175757	-0.0763538	0.0330264	0.0140153		56.3333
	56.6667	0.399545	0.180334	0.622443	-0.196473	0.0059361	0.0761734	-0.000687546	1.71066	1.56736	0.783571	1.66874	1.99146	1.45443	1.55016		56.5	-0.0594902	0.0149179	0.119607	-0.0183207	-0.0201201	0.0736555	0.0927168	0.745126	0.8874	-0.22156	0.3332	-0.108626	0.122375	0.0526996		56.5	-0.0404294	0.0289262	0.0613589	-0.0432393	-0.00994969	0.0162194	0.00593056	0.0614586	0.0265064	-0.0874878	-0.00743031	-0.0936717	-0.0418865	-0.113996		56.5
	56.8333	0.454331	0.179273	0.585695	-0.142533	0.0329582	0.0637546	0.0212191	1.73615	1.46171	0.773405	1.7571	1.9954	1.3392	1.62757		56.6667	-0.0214795	-0.0192902	0.0932932	-0.0262187	-0.0361752	0.0629092	0.045422	0.419725	0.842462	-0.145311	0.298106	0.266202	0.0183645	0.158874		56.6667	-0.0146774	0.031337	0.0833025	-0.00426593	-0.022892	-0.0115069	-0.0170632	0.0958681	0.0421377	-0.0744369	-0.0895212	-0.112058	-0.0353304	-0.0846344		56.6667
	57	0.387174	0.202807	0.615169	-0.197504	0.0297063	0.0442207	0.0353019	1.71402	1.70002	0.827513	1.58989	2.07513	1.41724	1.39923		56.8333	-0.0299197	0.027807	0.101874	-0.00974299	-0.00813804	0.0300025	0.0547539	0.6832	0.696337	-0.0282209	0.174078	0.0123106	0.452442	0.132007		56.8333	-0.0351424	0.0154947	0.089416	0.0102966	0.0323972	-0.0126366	0.0846985	0.0420411	0.0712493	-0.0920425	0.027412	-0.0927562	-0.0637912	-0.0873371		56.8333
	57.1667	0.467827	0.170062	0.605925	-0.215037	0.0249832	0.0574158	-0.0092226	1.69767	1.63369	0.875061	1.64689	2.02694	1.60487	1.36558		57	-0.0532648	-0.00835404	0.041502	0.00369004	-0.00756972	0.044088	-0.0038761	0.713589	0.814949	-0.148642	0.380259	0.349831	0.258503	0.15939		57	0.00192122	0.0378232	0.0961428	-0.018088	-0.0330254	0.00476091	0.00236747	-0.0219011	0.120581	-0.0176786	-0.00748828	-0.106488	-0.012206	-0.0721649		57
	57.3333	0.429428	0.186362	0.577815	-0.216172	0.00833634	0.00968069	0.050096	1.62936	1.5025	0.801935	1.66083	2.18902	1.42175	1.60405		57.1667	-0.0871452	-0.0323095	0.0986176	-0.0815369	0.00839063	0.0976372	0.0234357	0.559346	0.776736	-0.0404908	0.268328	0.15428	-0.0238821	-0.0426246		57.1667	-0.0153427	0.0293663	0.0911025	0.00674239	0.0162194	-0.021416	0.0135318	0.0625423	0.1963	0.000978088	-0.0616358	-0.115796	-0.100384	-0.0802117		57.1667
	57.5	0.446137	0.164517	0.614411	-0.207096	0.00655552	0.0645307	0.0628986	1.74	1.75506	0.731431	1.59495	1.9367	1.47133	1.4677		57.3333	-0.0496134	0.0376366	0.127219	-0.0109083	-0.0146737	0.0636377	0.028517	0.654817	0.714067	-0.161963	0.192024	0.132496	0.329408	0.118316		57.3333	-0.00399529	0.0114959	0.087327	-0.0327987	0.00672597	0.00350209	0.0346253	0.0246105	0.0861636	-0.0814441	0.0421373	-0.101453	-0.0065138	-0.109082		57.3333
	57.6667	0.439389	0.187134	0.622367	-0.201217	0.0521602	0.071387	0.0714337	1.75395	1.64794	0.757665	1.62029	2.19822	1.51106	1.48735		57.5	-0.0466204	-0.0276226	0.121367	0.0297792	-0.0217304	0.047063	0.017817	0.754874	1.02527	-0.0837862	0.281356	0.139757	0.0887754	-0.0157582		57.5	-0.0210614	0.0346662	0.0903359	0.00165783	-0.00130964	-1.61387e-05	0.014672	0.00979905	0.0388394	-0.193559	-0.0385043	-0.107099	-0.119442	-0.0893641		57.5
	57.8333	0.374321	0.171027	0.615775	-0.134488	0.0421721	-0.0416765	-0.0102184	1.68227	1.48284	0.902935	1.67603	2.12463	1.4426	1.53141		57.6667	-0.0431486	-0.0136268	0.153621	-0.0692691	0.0227881	0.0760233	0.0429302	0.602351	0.832068	-0.00666082	0.36896	0.177816	0.192786	-0.0594162		57.6667	-0.021547	0.0282566	0.0974268	-0.00930112	-0.0207586	0.0116037	-0.033881	0.103455	0.107101	-0.0250361	-0.0586792	-0.0916119	-0.0637404	-0.061784		57.6667
	58	0.315678	0.188339	0.602061	-0.257735	0.0362102	0.0245575	-0.00666208	1.61156	1.53149	0.779964	1.61871	1.9827	1.48796	1.45758		57.8333	-0.0268669	-0.0045459	0.0927212	0.0102609	0.00242326	0.0845839	0.00799648	0.403956	0.791104	0.128133	0.319375	0.0453616	0.116199	0.00800827		57.8333	-0.0422278	0.0269172	0.085813	0.00516272	-0.0199764	-0.0227071	-0.00528129	0.106164	0.0579125	-0.0631378	0.0364559	-0.0877974	-0.0122568	-0.0322382		57.8333
	58.1667	0.451921	0.191233	0.582058	-0.231126	0.014066	-0.000668377	0.0263401	1.74288	1.40128	0.780292	1.5123	2.26874	1.53951	1.48645		58	-0.0470993	-0.0230984	0.108166	-0.0653525	0.00266006	0.0700126	0.0499169	0.591743	0.696642	0.0534619	0.250382	0.335809	0.0875401	-0.168174		58	-0.0119979	0.0321215	0.111781	-0.0299602	-0.033132	0.0150897	0.0425591	-0.0157598	0.0537537	-0.0683932	0.0329195	-0.0926037	-0.0267921	-0.0858629		58
	58.3333	0.356005	0.188581	0.570465	-0.194513	0.040701	0.0101981	0.00301098	1.59521	1.58799	0.723889	1.60857	2.19384	1.50655	1.50283		58.1667	-0.129346	-0.0139198	0.0982216	0.000841587	-0.0102692	0.0490665	0.00843621	0.383601	0.864472	-0.208063	0.238551	0.253182	0.286173	-0.037458		58.1667	-0.0263305	0.0296533	0.0912558	-0.0137933	0.000148149	-0.0352307	-0.0197712	-0.00907654	0.105954	-0.0585831	-0.0286487	-0.091917	-0.0110879	-0.0799046		58.1667
	58.5	0.448226	0.187423	0.608274	-0.154703	0.0187116	0.0501714	0.085232	1.80253	1.78552	0.819643	1.47588	2.06198	1.5567	1.40042		58.3333	-0.0620641	-0.0410975	0.128847	0.0115556	-0.0168049	0.0948444	0.0613987	0.587156	0.720181	-0.201402	0.249983	0.322289	0.243432	0.034358		58.3333	0.0205339	0.0164322	0.0793162	-0.0218891	-0.0120119	0.0144764	0.0246011	0.0507112	0.147112	-0.114903	-0.0295763	-0.0521698	-0.0763953	-0.182547		58.3333
	58.6667	0.405489	0.173004	0.608047	-0.20988	0.0442626	-0.0172269	0.0216458	1.67073	1.62042	0.718642	1.68109	1.86004	1.3871	1.39714		58.5	-0.109473	-0.00913519	0.10095	-0.0166375	-0.0542667	0.0586592	0.0321814	0.632741	0.887094	-0.0706398	0.298903	0.0188207	0.0974224	0.085766		58.5	-0.0149471	0.0274338	0.0890902	0.019207	-0.0202609	-0.0113455	0.00773586	0.0375254	0.145534	-0.0217077	-0.0167061	-0.0574338	-0.0408193	-0.103308		58.5
	58.8333	0.466702	0.173342	0.617897	-0.165842	0.0171631	0.0812186	0.000877214	1.75683	1.56343	0.845876	1.52845	2.15441	1.4395	1.58887		58.6667	-0.0295605	-0.0138547	0.126075	-0.00608532	0.0129846	0.0923552	0.0648187	0.291284	0.686554	-0.0574934	0.353672	0.106957	-0.00955283	-0.14389		58.6667	-0.0120698	0.0237985	0.0738734	0.0105435	0.0227261	-0.00795636	0.00174987	0.0154888	0.116279	-0.0930935	0.0170926	-0.160807	-0.0078352	-0.0934182		58.6667
	59	0.35247	0.184626	0.574936	-0.190285	0.0364425	0.0305082	0.0505228	1.70055	1.78061	0.830136	1.73081	2.08433	1.49303	1.5323		58.8333	-0.0943283	0.0166104	0.0855488	0.00239529	-0.040485	0.0828232	0.0437608	0.586296	0.795384	0.0143734	0.191492	-0.00947294	0.0618463	0.0790493		58.8333	-0.0447095	0.0361968	0.0794504	-0.0251965	-0.0106608	-0.0305505	0.0112989	0.0359901	0.0285141	-0.0761011	-0.0758974	-0.0854324	-0.0315695	-0.0811331		58.8333
	59.1667	0.399384	0.183228	0.617821	-0.228238	0.0349714	0.0519825	0.0451172	1.70536	1.69413	0.841285	1.70485	2.11192	1.52064	1.70527		59	-0.0818776	0.00333077	0.0986176	-0.0190652	0.0328758	0.0783911	0.0235823	0.602638	0.935395	0.0157756	0.274443	0.229896	0.195009	0.0875743		59	-0.0299452	0.0263815	0.0887261	0.00874165	0.00729486	0.00618111	0.0435568	-0.0373448	0.12431	-0.0985241	0.0626021	-0.10748	-0.11619	-0.0915755		59
	59.3333	0.399223	0.185301	0.570541	-0.148309	0.0234347	0.0131735	-0.0607174	1.66111	1.70592	0.831448	1.84229	1.83639	1.46006	1.37541		59.1667	-0.0518881	0.00170336	0.117099	-0.0126562	0.0171522	0.0346775	0.0144458	0.582282	0.984919	-0.0315513	0.312728	0.162542	0.186363	0.0671661		59.1667	-0.0109368	0.0223827	0.0792779	0.0015591	0.0458018	-0.0244501	0.0222732	0.0392414	0.0115921	-0.00795609	-0.00482149	-0.0797869	-0.00880083	-0.0815017		59.1667
	59.5	0.41786	0.195814	0.606986	-0.169864	-0.0190729	0.0435739	0.0293274	1.60916	1.66317	0.833743	1.76628	2.25517	1.51528	1.43465		59.3333	-0.0479373	0.0171312	0.159737	-0.0252476	-0.013395	0.0595092	0.00140061	0.630447	0.865084	-0.0255916	0.231373	0.0436089	-0.103187	0.196332		59.3333	-0.00144166	0.0361968	0.0793545	-0.00399442	-0.00859857	0.018737	0.023651	0.0635358	0.137216	-0.114378	-0.00319822	-0.108243	0.0119857	-0.0963667		59.3333
	59.6667	0.431356	0.179032	0.580618	-0.160891	0.00500697	0.082771	-0.00609308	1.74577	1.58652	0.913756	1.7875	2.1531	1.43753	1.63322		59.5	9.97656e-06	0.0388083	0.113403	-0.0288082	-0.0187467	0.0656413	0.00301293	0.555906	0.681052	-0.0876424	0.25889	0.270959	0.0934695	-0.113407		59.5	0.000140869	0.0280652	0.0834749	0.00553295	-0.00845635	-0.0205445	0.0247912	-0.109415	0.0587729	-0.0334448	0.00422243	-0.0742177	-0.0529151	-0.0451991		59.5
	59.8333	0.318409	0.180961	0.615093	-0.196782	0.0228153	0.0461611	0.000877214	1.82033	1.72066	0.907198	1.91006	2.02606	1.535	1.51235		59.6667	-0.0462613	-0.02248	0.163258	-0.0125914	0.0016655	0.0346775	-0.0221491	0.814507	0.788047	-0.0597721	0.366966	0.207862	0.0722227	0.194265		59.6667	-0.0504821	0.0278356	0.0671658	0.00523677	-0.0367587	-0.0259348	0.0903995	0.00456085	0.0690982	0.0102626	0.0438765	-0.0832962	-0.0528643	-0.00969502		59.6667
	60	0.438425	0.1962	0.623125	-0.161922	0.0184793	0.0545698	0.00528699	1.62695	1.64204	0.852107	1.66653	2.09659	1.5119	1.51801		59.8333	0.0144959	-0.0296731	0.100026	0.00553506	0.0462787	0.00814571	-0.0268884	1.00573	0.845213	-0.0536372	0.437022	0.0618871	0.353619	0.0516662		59.8333	-0.00235881	0.0322363	0.0911791	-0.0139661	0.0101038	-0.0444297	-0.0297478	0.0769022	0.026363	-0.102553	0.0111213	-0.0893995	-0.0615042	-0.140409		59.8333
																	60	-0.0413528	0.0200931	0.0845807	-0.0382599	-0.0258981	0.0276347	0.0871959	0.593463	0.868141	0.0583699	0.289731	0.223887	-0.0293173	0.00516662		60	-0.0159002	0.0472558	0.0895693	-0.00221729	0.000965932	-0.00869874	-0.0137852	0.00772183	0.0761251	-0.0693567	0.00306295	-0.0969522	0.0255046	-0.0932954		60
[truncated: 14 more columns]

## Sheet: Supplementary Fig. 7
	Supplementary Fig. 7
	time after wounding (s)	Δdegree (leaflet angle change)
		WT (H2O)							WT (La3+)					elp1b #1					elp1b #8
		leaflet 1	leaflet 2	leaflet 3	leaflet 4	leaflet 5	leaflet 6	leaflet 7	leaflet 1	leaflet 2	leaflet 3	leaflet 4	leaflet 5	leaflet 1	leaflet 2	leaflet 3	leaflet 4	leaflet 5	leaflet 1	leaflet 2	leaflet 3	leaflet 4	leaflet 5
	0	-0.201	-0.92	0.718	0.1905	-0.5085	1.4775	0.9745	0.12	0.086	0.24	-0.064	-0.278	0.07	0.76	0.02	-0.15	0.17	2.2	0.51	0.28	0.47	-0.42
	0.05	0.009	-0.32	-0.642	-0.1195	0.2015	-0.1325	0.5045
	0.1	-0.281	-0.09	-0.212	-0.0195	0.0515	-0.1225	-0.2755
	0.15	-0.201	0.41	-0.152	0.5105	0.2515	-0.2225	0.1745
	0.2	-0.551	0.78	-0.092	-0.3795	-0.0485	-0.4825	0.0745
	0.25	-0.271	0.7	-0.122	0.1305	0.5515	0.1275	-0.3455
	0.3	-0.061	-0.73	0.278	0.2705	0.2515	-0.4525	-0.2155
	0.35	-0.471	0.51	0.118	-0.2895	-0.0485	0.0575	-0.1755
	0.4	0.109	-0.41	0.088	-0.1395	0.5015	-0.5025	-0.1855
	0.45	-0.151	-0.74	-0.082	0.1005	-0.0685	0.1075	-0.2455
	0.5	-0.171	-0.23	-0.102	-0.1295	-0.2285	0.3275	0.2345	0.27	0.116	0.13	0.316	0.022
	0.55	0.529	0.27	-0.002	-0.0495	0.1315	0.0575	0.5045
	0.6	0.269	0.39	-0.242	0.1905	-0.5085	-0.1725	0.0645
	0.65	0.059	0.12	-0.052	-0.3395	-0.3785	0.0775	0.0945
	0.7	0.189	0.59	0.098	0.0705	-0.5885	-0.4825	-0.0955
	0.75	0.449	-0.86	-0.012	0.1905	-0.3685	0.0375	-0.3855
	0.8	-0.361	-0.16	-0.022	-0.1895	0.5515	0.4375	-0.4755
	0.85	0.139	0.77	-0.292	-0.2395	0.6615	-0.5125	0.0345
	0.9	0.369	0.28	0.268	-0.0695	0.1715	0.2875	-0.3655
	0.95	0.599	-0.36	0.458	0.3105	-0.5785	0.0875	0.1045
	1	-0.131	0	0.078	-0.3495	-0.2585	0.5275	0.0445	-0.13	-0.114	0.13	0.126	0.022	0.3	-0.38	0.14	0.03	0.02	-1.38	-0.46	-0.61	0.5	-0.17
	1.05	0.239	-0.54	0.228	0.0805	-0.1185	0.0275	0.1245
	1.1	0.259	0.42	0.278	0.3305	0.1215	0.1475	0.0045
	1.15	0.139	0.59	0.208	-0.1595	0.0615	0.9375	-0.1055
	1.2	0.939	0.99	-0.172	-0.0995	-0.1785	0.4275	-0.1955
	1.25	-0.131	0.23	-0.152	0.0405	-0.6285	-0.0825	0.2145
	1.3	-0.131	0.67	-0.042	0.4005	-0.5185	0.1475	0.3245
	1.35	0.019	0.61	-0.012	-0.5995	-0.4685	0.2575	0.2745
	1.4	-0.151	0.83	0.338	-0.1995	-1.0985	0.1175	-0.2155
	1.45	-0.141	-0.12	-0.062	0.5905	-0.6785	0.1475	-0.0555
	1.5	0.539	-0.15	-0.302	-0.0395	0.2315	0.4075	-0.1155	-0.13	0.136	-0.25	0.026	0.082
	1.55	0.279	1.01	-0.092	-0.0895	-0.9185	0.4575	0.2745
	1.6	-0.331	0.05	0.598	-0.0595	-0.8085	0.0875	0.7145
	1.65	0.019	0.55	-0.112	-0.0895	-0.1485	0.3475	0.4045
	1.7	0.219	0.52	0.568	0.6805	-0.2285	0.5075	0.2245
	1.75	0.879	-0.38	0.158	-0.4095	-0.1785	0.7675	-0.5655
	1.8	0.249	0.17	0.098	-0.0095	-0.0585	0.6275	-0.0555
	1.85	0.969	0.34	-0.132	-0.5995	0.3315	0.5675	0.1245
	1.9	0.269	0.8	0.568	-0.0895	-0.1785	0.8875	-0.0555
	1.95	0.089	-0.22	0.278	-0.4995	-0.6185	0.7275	-0.4255
	2	-0.021	0.45	0.118	0.5905	-0.6085	0.4875	-0.3455	-0.13	-0.224	-0.25	-0.404	0.152	0.44	0.27	-0.03	-0.28	0.19	0.09	0.13	-0.77	-0.3	0.19
	2.05	-0.081	0.07	0.248	-0.6195	-0.2785	0.5575	0.2945
	2.1	-0.171	0.08	0.128	-0.9595	-1.0085	0.8575	0.9345
	2.15	-0.021	0.46	0.228	-0.1795	-0.2485	0.6475	-0.0955
	2.2	0.709	0.17	0.128	-0.2995	0.1015	0.5575	-0.1955
	2.25	0.079	0.83	0.248	-1.0795	0.7215	0.2475	0.2745
	2.3	0.659	-0.51	0.058	0.0405	-0.7885	0.8875	0.1145
	2.35	-0.091	-0.14	0.668	-0.9095	-0.4085	0.6475	0.2445
	2.4	-0.541	0.59	0.348	0.2205	0.1015	0.6575	0.0645
	2.45	-0.181	0.45	-0.012	-0.6095	-0.2285	0.7575	0.3945
	2.5	0.369	0.22	0.268	0.0205	-0.4285	0.7475	0.1245	0.27	-0.324	-0.11	-0.114	-0.338
	2.55	0.419	0.57	3.008	0.6005	-0.1785	2.9075	0.1845
	2.6	5.599	5.63	5.508	8.4905	2.7915	3.7275	2.0745
	2.65	9.589	10.36	7.498	14.1305	8.4115	7.4775	3.5545
	2.7	12.389	12.05	11.028	19.4505	15.1915	8.0075	6.5045
	2.75	13.969	17.09	13.458	21.6405	18.8615	12.1275	8.4245
	2.8	17.109	22.59	17.658	24.4605	22.8615	14.6375	10.6245
	2.85	21.829	24.95	21.578	27.1905	26.6015	14.7275	10.4245
	2.9	23.909	27.34	27.518	29.3305	27.5715	16.6975	10.8745
	2.95	26.359	27.96	30.468	30.6305	29.7015	19.7375	14.4945
	3	27.759	31.38	31.788	31.5605	31.0615	21.1175	16.5545	0.14	-0.454	0.05	0.106	-0.278	0.47	0.09	-0.01	-0.24	-0.34	0.47	-0.36	0.03	0.19	0.14
	3.05	28.759	33.88	33.548	32.9605	32.5315	24.2575	19.0345
	3.1	29.259	36.11	33.688	35.1905	33.4315	26.0575	20.1545
	3.15	29.319	37.1	34.678	36.1505	34.7615	27.9075	22.7345
	3.2	29.669	36.87	35.078	38.2405	35.4415	29.9075	23.8245
	3.25	30.979	36.74	35.798	41.1305	36.4915	31.5775	25.4745
	3.3	32.029	36.72	36.368	41.9505	38.5915	33.4075	27.6345
	3.35	32.809	36.31	37.218	41.7705	37.8315	34.9375	28.1545
	3.4	35.139	38.16	36.958	42.0805	39.6815	37.6775	30.4045
	3.45	36.249	37.56	37.268	42.7905	41.2715	38.5375	31.4345
	3.5	37.419	37.88	38.178	42.8505	40.9915	39.9175	32.8145	0.01	-0.664	-0.16	-0.014	-0.218
	3.55	38.109	36.89	38.128	43.6205	41.3015	42.8775	33.4345
	3.6	38.099	37.71	38.168	43.3605	42.2615	43.2975	33.7845
	3.65	39.809	37.7	38.258	43.8505	42.7815	44.0275	36.4845
	3.7	39.919	39.18	39.088	42.6205	42.8215	45.7375	37.8045
	3.75	40.459	38.82	38.858	43.8505	43.4315	47.3075	38.2145
	3.8	39.899	40.12	39.398	44.3005	45.1315	47.0575	39.1845
	3.85	40.299	40.29	39.878	44.1305	45.1015	48.2175	39.3945
	3.9	40.819	39.67	39.748	45.0505	46.2715	49.7675	40.0945
	3.95	40.859	40.99	39.798	44.5205	47.0915	50.2175	39.8045
	4	41.079	40.14	39.978	44.2805	46.5915	51.9475	40.3445	0.16	-0.554	0.1	-0.324	0.082	0.35	0.33	-0.1	-0.07	0.1	0.12	0.22	0.1	-0.41	0.54

## Sheet: Supplementary Fig. 12
	Supplementary Fig. 12b				Supplementary Fig. 12d
		wet weight ratio				total residence time (min)
		H2O	La3+			H2O	La3+
	leaf pairs	0.994814	0.85335		leaf pairs	1.6	231.467
		0.966064	0.849377			180.089	28.8
		0.999779	0.862809			34.4889	185.778
		0.994455	0.834837			0.533333	229.511
		0.952431	0.865551			53.8667	166.578
		0.900727	0.857436			125.867	95.1111
		0.952647	0.816817			120.195	102.107
		0.980658	0.924686			28.0065	175.041
		0.94493	0.898102			0	220.745
		0.961765	0.848994			29.3679	179.903
		1.04054	0.85598			19.6434	192.934
		0.948037	0.899547			45.4758	168.08
		0.896325	0.86981			174.892	50.0835
		1.00088	0.917161			48.6811	158.898
	Supplementary Fig. 12c				Supplementary Fig. 12e
		wet weight ratio				total residence time (min)
		WT	elp1b #8			WT	elp1b #8
	leaf pairs	0.87328	0.936232		leaf pairs	118.306	110.682
		0.986708	0.840595			61.2706	151.906
		0.905589	0.927967			118.023	103.624
		0.98972	0.987753			49.4118	167.435
		0.990457	0.785021			5.64706	212.894
		0.88172	0.873594			111.529	95.4353
		0.889086	0.81444			16.8947	176.842
		1.0419	0.890417			22.5789	203.21
		0.996307	0.868793			10.579	211.895
		0.980833	0.884302			21	191.053
		0.928923	0.915771			62.2105	147

## Sheet: Supplementary Fig. 13
	Supplementary Fig. 13a														Supplementary Fig. 13b														Supplementary Fig. 13c
	time after wounding (s)	ΔF/F0						Δdegree (leaflet angle change)							time after wounding (s)	ΔF/F0						Δdegree (leaflet angle change)							time after wounding (s)	ΔF/F0
		pulvinus 1	pulvinus 2	pulvinus 3	pulvinus 4	pulvinus 5	pulvinus 6	leaflet 1	leaflet 2	leaflet 3	leaflet 4	leaflet 5	leaflet 6			pulvinus 1	pulvinus 2	pulvinus 3	pulvinus 4	pulvinus 5	pulvinus 6	leaflet 1	leaflet 2	leaflet 3	leaflet 4	leaflet 5	leaflet 6			wounded site (W)								leaflet vein (V)								tertiary pulvinus (P)
	0	-0.0257	-0.03058	-0.0061	0.049794	0.03353	1.91e-05	0.1595	-0.2695	0.448	0.223	-0.223	-0.098		0	0.011424	-0.00643	-0.01275	0.015424	0.012212	-0.00857	-0.4	-0.178	-0.064	-0.024	-0.692	-0.094			leaflet 1	leaflet 2	leaflet 3	leaflet 4	leaflet 5	leaflet 6	leaflet 7	leaflet 8	leaflet 1	leaflet 2	leaflet 3	leaflet 4	leaflet 5	leaflet 6	leaflet 7	leaflet 8	leaflet 1	leaflet 2	leaflet 3	leaflet 4
	0.05	-0.01807	0.020563	0.038796	0.02051	0.023823	-0.02875	0.1495	-0.3095	0.848	-0.137	-0.493	0.562		0.05	0.000573	-0.00302	-0.00434	0.00385	0.016286	0.011914								-21.3333	-0.0193022								0.0319511								-0.0133758
	0.1	0.029045	-0.04019	-0.02898	0.016236	0.028901	0.063794	0.1195	-0.0295	0.928	0.293	-0.833	0.632		0.1	0.013947	0.004185	-0.00151	0.006085	-0.00347	0.017011								-21.1667	-0.0506144								-0.0195249								-0.00325798
	0.15	0.038022	0.021792	0.030895	-0.00866	-0.02211	-0.0046	-0.1305	-0.2195	0.208	-0.277	0.167	-0.628		0.15	-0.00679	0.002882	0.01351	0.018973	0.000666	0.003539								-21	0.0428212								0.0233368								0.00959293
	0.2	-0.04522	-0.00143	0.024032	0.017464	0.005697	-0.00705	0.0295	-0.4895	0.158	0.113	-0.323	0.312		0.2	0.001394	0.01762	-0.00781	-0.01031	0.006371	-0.00514								-20.8333	-0.00385488								-0.0248075								-0.00495937
	0.25	-0.01916	0.013444	0.014024	-0.00905	-0.02089	0.008454	-0.0405	-0.2995	0.448	0.313	-0.503	0.092		0.25	-0.01922	-0.00329	0.025718	-0.01714	0.006684	-0.01254								-20.6667	-0.0177992								0.0151126								0.0141179
	0.3	-0.00318	0.017584	-0.00196	0.030085	-0.00616	-0.02757	0.0295	-0.4695	-0.032	-0.127	-0.543	0.202		0.3	-0.00807	-0.01481	0.012293	0.013098	0.007149	-0.01461								-20.5	0.0487496								-0.0260682								-0.00211769
	0.35	0.018418	-0.0051	0.016348	-0.03103	0.008403	-0.00702	-0.2105	-0.1095	0.678	-0.257	-0.003	0.342		0.35	-0.00742	0.001263	0.026696	0.011884	-0.00676	-0.00768								-20.3333	0.00700001								0.00715862								0.012145
	0.4	-0.0203	-0.00441	-0.02083	0.018583	-0.00825	0.020287	0.0595	0.3805	0.238	0.503	-0.613	-0.058		0.4	-0.00772	0.000659	-0.00691	-0.01652	-0.01337	0.012025								-20.1667	-0.000431412								-0.0541924								-0.00602726
	0.45	-0.02963	0.003868	0.013699	0.016158	-0.02487	0.000734	-0.1405	0.0705	-0.452	0.393	-0.283	-0.348		0.45	-0.00476	-0.00901	-0.00237	-0.01388	-0.00126	-0.01359								-20	-0.0555409								0.00787898								-0.00190049
	0.5	-0.01263	-0.00495	0.019756	-0.00559	-0.01435	0.010868	0.0095	0.0905	-0.282	0.193	-0.263	-0.318		0.5	-0.00335	0.006394	0.017067	0.005884	0.002101	0.012868	-0.29	0.052	0.336	0.146	-0.022	-0.044		-19.8333	-0.0186342								-0.0154728								0.0131043
	0.55	-0.00289	-0.00495	-0.03509	-0.00473	-0.00534	0.024497	-0.4705	0.2105	-0.372	-0.527	0.067	0.062		0.55	0.006175	-0.0021	-0.00425	-0.0033	0.005685	0.002675								-19.6667	-0.00811334								0.0151727								0.00438017
	0.6	0.038073	-0.00748	0.015418	-0.02328	-0.02025	0.028658	0.5295	-0.0495	-0.592	-0.417	0.827	0.252		0.6	-0.00651	0.003005	0.004931	-0.02786	-0.00875	-0.00731								-19.5	-0.0133738								0.0116309								0.00841644
	0.65	-0.06367	-0.00153	-0.01036	0.007329	0.04493	0.01136	-0.1105	0.0305	-0.132	0.303	0.117	-0.158		0.65	0.002496	-0.00485	-0.0106	0.00088	-0.01709	-0.00363								-19.3333	-0.0276521								-0.0222562								-0.010335
	0.7	0.013827	-0.01731	0.003381	-0.04541	0.004757	-0.00186	-0.2405	0.1705	0.158	-0.037	0.257	-0.088		0.7	0.00375	-0.01058	2.61e-05	0.006277	-0.01169	0.008562								-19.1667	0.0469126								0.00442724								0.00483267
	0.75	0.044755	0.00614	-0.00294	-0.01872	-0.03077	-0.03516	0.2395	0.3305	0.138	0.163	0.427	-0.238		0.75	0.007371	-0.0055	-0.00658	-0.02386	-0.01885	0.014444								-19	-0.00661035								0.00499752								-0.00365617
	0.8	0.012382	0.027009	-0.007	-0.01496	-0.0006	-0.02865	0.1295	0.4105	-1.312	0.223	0.767	-0.688		0.8	-0.00966	0.009178	-0.01662	-0.00123	-0.01572	-0.0083								-18.8333	-0.00644335								-0.0196449								0.00774675
	0.85	0.009594	-0.0079	-0.03185	-0.00556	0.002544	0.014807	-0.2405	0.9305	-0.292	0.013	0.417	0.282		0.85	0.000455	0.016559	0.007554	0.008838	0.005533	-0.00639								-18.6667	0.0422367								0.0114508								-0.000434397
	0.9	0.022601	-0.00086	-0.03285	0.022049	0.033993	-0.02932	0.2495	0.2205	-0.432	-0.147	0.737	-0.098		0.9	0.026992	0.010611	-0.0134	0.014211	0.008966	0.001168								-18.5	0.0454096								-0.0188645								-0.0122355
	0.95	0.013725	0.016305	0.001615	-0.03122	-0.03298	-0.0135	-0.1205	-0.5995	-0.352	-0.807	0.297	-0.018		0.95	-0.00108	-0.01275	-0.02066	0.008696	0.02531	0.003539								-18.3333	-0.0241452								0.0101001								0.000886894
	1	-0.00243	0.034364	-0.01491	0.033349	0.001951	0.01746	-0.0905	-0.2295	-0.302	-0.157	0.377	-1.138		1	0.015969	-0.00378	-0.04207	0.00601	0.013241	-0.0063	0.24	0.042	-0.034	0.116	0.158	0.176		-18.1667	0.0259543								-0.00694851								0.00273308
	~	~	~	~	~	~	~	~	~	~	~	~	~		1.05	0.009387	-0.00457	0.000569	-0.00258	0.008393	0.013084								-18	0.00032008								-0.0184443								0.00180999
	6.5	0.075428	-0.02641	-0.06802	0.056446	-0.0215	-0.00486	-0.6705	-0.1695	-0.012	-0.567	0.337	-0.908		1.1	0.001463	-0.01584	0.004859	0.002101	-0.0142	-0.0247								-17.8333	-0.0171312								-0.0144523								-0.00247968
	6.55	0.061672	-0.02146	-0.04141	0.051441	0.015028	0.019048	-0.0705	0.2505	0.588	-0.887	0.217	-0.708		1.15	-0.00826	-0.00304	-0.0009	0.002419	0.014817	-0.01215								-17.6667	-0.0243122								-0.000885447								0.0174845
	6.6	0.051318	0.024838	-0.04131	0.013267	-0.05862	-0.0101	0.2595	0.1505	0.498	-0.827	-0.073	-0.338		1.2	-0.00421	0.01237	0.004902	0.01842	0.005959	-0.02766								-17.5	-0.0172982								0.0283493								0.00774675
	6.65	0.045452	-0.02235	-0.01321	0.004936	-0.08179	-0.00919	1.4095	0.1405	0.658	-0.697	0.227	-0.488		1.25	0.002909	0.013164	0.023994	0.008955	-0.02132	0.007919								-17.3333	0.0306303								-0.0202152								-0.00812684
	6.7	0.022023	-0.03018	-0.02904	0.059586	-0.04838	-0.04668	1.1295	0.4005	0.438	-0.387	-0.033	-0.578		1.3	-0.00437	0.004069	0.001084	-0.00301	-0.0058	-0.00927								-17.1667	0.00649902								0.0166134								0.0283444
	6.75	0.206772	0.426951	2.07272	2.06787	3.03529	1.34182	1.4395	0.5505	0.168	-0.687	0.397	-0.768		1.35	0.002708	-0.00895	-0.00363	0.025299	-0.01613	0.019361								-17	0.0196919								-0.0017859								-0.00193669
	6.8	4.12938	5.14652	5.15231	5.83002	5.16871	5.58275	1.6395	0.4105	0.768	-0.137	1.497	-0.428		1.4	-0.01371	-0.00432	-0.0049	0.024764	-0.02035	-0.0004								-16.8333	0.0323838								0.00718863								0.00883274
	6.85	5.74639	6.11141	5.28247	5.92334	5.66765	5.93232	5.1895	2.0505	4.298	2.033	9.807	3.222		1.45	0.017139	0.021837	-0.02912	4.27e-05	-0.0185	-0.01463								-16.6667	0.0239503								-0.0200651								0.00418107
	6.9	5.78915	5.84064	4.90822	5.768	5.59412	5.73433	9.1995	7.8705	8.778	6.463	16.977	9.372		1.5	0.014183	0.013174	0.019589	0.037057	0.001925	-0.00641	0.17	-0.058	-0.274	-0.254	0.338	0.196		-16.5	-0.00101591								0.0104303								0.0119278
	6.95	5.69951	5.57587	4.82775	5.5489	5.59964	5.57369	15.4095	12.2805	12.448	13.433	19.177	14.012		1.55	0.002796	0.003093	0.01706	0.002704	0.017197	-0.01849								-16.3333	0.0166859								-0.0293398								0.0108056
	7	5.45328	5.34485	4.6298	5.25341	5.3536	5.45205	21.4195	19.8705	16.528	17.093	23.147	16.042		1.6	0.035113	-0.00404	-0.01243	0.000444	-0.00608	0.015951								-16.1667	-0.0111193				0.0467971				-0.051401				-0.0208008				0.00731235
	7.05	5.42373	5.00804	4.36642	5.03721	4.79897	5.24278	24.2495	23.3705	19.238	20.483	24.017	19.132		1.65	-0.00259	-0.00934	-0.02585	-0.02008	-0.00434	-0.00197								-16	-0.0516999				-0.0350939				-0.0293698				-0.00590315				-0.0139912
	7.1	5.28453	4.41881	4.2616	4.8303	4.59722	5.19881	25.6495	27.4305	22.628	20.953	28.717	24.452		1.7	0.005964	0.007307	-0.00256	-0.00991	0.025379	-0.01109								-15.8333	0.0267058				-0.0180488				-0.019735				-0.00767903				0.0211769
	7.15	5.1399	4.35549	4.07725	4.59294	4.54373	4.95032	26.8195	30.7705	25.218	22.713	29.427	28.472		1.75	-0.01371	0.005477	-0.00753	0.030655	0.004446	0.0055								-15.6667	-0.0122048				-0.0311106				-0.0117509				0.00598537				-0.00342088
	7.2	4.8986	3.8626	3.99938	4.43675	4.38516	4.52233	29.1195	33.5905	27.618	24.513	31.167	30.322		1.8	0.008246	-0.00554	0.013191	0.004009	-0.0029	-0.00042								-15.5	0.00925449				0.0299372				0.0116309			0.0681085	0.0222149				0.00901374			0.0154639
	7.25	4.81864	3.32463	3.76055	4.28365	4.12932	4.44666	31.0595	37.1705	28.218	27.023	33.617	32.732		1.85	0.018949	0.009708	-0.00216	-0.02154	-0.00203	-0.00545								-15.3333	-0.0282366			0.106794	0.00751903				0.00427716			0.0172643	0.00618269				-0.00993683			-0.008032
	7.3	4.26002	3.42714	3.65667	4.12786	3.60761	4.18275	31.8895	37.9005	29.358	28.543	35.037	35.812		1.9	0.014537	0.001878	-0.00461	-0.00279	0.000549	-0.02194								-15.1667	-0.00869783			0.000355151	0.00612948				0.00952981			-0.0149877	-0.00733372				-5.42996e-05			-0.000193768
	7.35	4.14782	3.13843	3.61602	3.90773	3.70819	3.69831	32.8395	38.3205	29.768	29.603	35.717	35.532		1.95	0.01859	-0.00709	0.023958	-0.00987	0.006322	-0.02774								-15	-0.00736184			-0.0496147	0.0148373				-0.0189846			0.0667534	-0.0391515			-0.0145994	-0.00153849			0.00121261
	7.4	4.06672	3.2875	3.5147	3.71495	3.52144	3.4533	34.0795	38.8105	31.138	31.803	36.007	36.422		2	0.002048	-0.00314	-0.00903	-0.00911	0.019435	-0.00631	0.28	0.142	0.036	0.016	0.218	-0.234		-14.8333	-0.0261492			0.0265653	0.0174312				-0.00112557			-0.0646394	0.0293678			-0.0183262	0.00101359			-0.00145014
	7.45	4.04139	3.04041	3.42734	3.55523	3.22887	3.60679	34.0695	39.9205	31.638	32.513	37.067	37.492		2.05	0.027351	-0.00462	0.00254	-0.02466	-0.0103	-0.01313								-14.6667	0.0332188			-0.0670881	-0.00693233	-0.0370161			0.0122612			-0.0724991	-0.041766	0.0107418		-0.0029315	-0.000108599			-0.00700066
	7.5	4.05407	2.56723	3.32707	3.44384	3.19813	3.40468	34.9595	40.6105	33.008	34.023	38.157	37.442		2.1	0.00466	-0.00342	-0.00135	-0.00721	0.000534	0.013933								-14.5	-0.0424315			-0.0170118	0.0121509	-0.0285484			-0.00640824			-0.0922297	-0.0231686	0.0174131		0.00361648	0.00438017			-0.0184767
	7.55	4.17619	2.33996	3.26561	3.29949	3.0966	3.20168	35.2195	41.2905	32.568	35.073	38.447	38.402		2.15	0.014513	0.013761	0.018161	-0.01741	0.00568	-0.01801								-14.3333	-0.0100338		0.0667774	0.0199595	0.019006	0.00548387		0.0216458	0.0231867		0.0296758	0.0769981	0.00938913	-0.0133362	0.0325106	0.0123936	0.01124		0.0169964	-0.0176142
	7.6	3.79728	2.14009	3.35825	3.17645	2.99691	3.67225	36.1495	41.4105	32.938	36.083	40.057	39.222		2.2	0.016967	0.006811	-0.00998	-0.01505	0.004853	-0.00941								-14.1667	-0.0116203		0.067089	-0.0139219	0.0405904	0.0625		-0.000858759	0.0233368	0.0467657	0.0269016	0.0137952	0.016838	0.00729115	0.0135942	0.0198471	0.0130138	0.00514156	0.0107884	-0.0113323
	7.65	3.89386	2.04569	3.19385	3.00171	2.87589	3.42947	36.7395	42.6005	33.348	37.423	40.417	39.422		2.25	-0.00389	-0.00301	0.006974	-0.00717	-0.0224	-0.00589								-14	0.00391054	0.0149845	-0.0441375	0.0817559	-0.0262008	-0.00580645	0.0460063	0.00239947	-0.0171236	-0.0305439	0.0342994	-0.0336884	0.00287758	-0.0413251	-0.0188549	-0.037378	-0.00689605	0.00868065	0.0166477	-0.0171266
	7.7	3.69477	1.95874	3.07484	2.81787	2.42456	3.3806	36.3595	42.6905	32.998	36.973	41.587	38.992		2.3	0.000248	0.001158	-0.00752	0.005097	-0.00335	-0.01607								-13.8333	-0.000598411	-0.00488322	-0.0260671	-0.0231914	-0.0302768	0.0033871	-0.0076604	-0.00472318	0.00187595	-0.0112083	-0.0333901	-0.0450714	-0.0147825	0.0192152	-0.00779272	0.0106521	-0.0108961	-0.00324587	-0.0224837	-0.0294278
	7.75	3.68743	1.79737	3.03964	2.71674	2.23718	3.25433	36.4995	42.5405	33.898	37.593	42.657	39.542		2.35	0.006707	0.005923	0.012445	-0.01015	0.004882	-0.01383								-13.6667	0.00775151	-0.0222396	-0.0164088	-0.0139219	0.0137257	-0.0279032	0.00932856	-0.0283643	-0.0354029	-0.0165648	-0.0533178	0.00376724	-0.00358464	0.00966829	0.0281964	0.00800502	-0.00166519	-0.00279581	0.00733567	-0.0254524
															2.4	0.009682	0.011833	0.000345	-0.00767	0.001636	-0.02125								-13.5	-0.00869783	0.00209281	-0.0472531	-0.0138154	-0.0740015	-0.0368548	0.0074848	0.00990099	-0.000255129	-0.0301193	-0.00416895	-0.0141204	-0.0112308	-0.0131062	-0.0476536	0.0175483	0.00217199	0.00559162	-0.0292846	-0.0384849
															2.45	0.004532	0.012525	-0.00329	0.040195	0.006572	-0.00797								-13.3333	-0.03834	0.00549711	0.0906117	-0.0685797	0.0189134	-0.0165323	-0.0338023	-0.0282885	-0.0422163	0.0416705	-0.0365341	0.00707375	0.0160487	-0.00432613	0.0139999	0.00671632	0.000253398	-0.0133722	0.0277733	0.00466294
															2.5	0.008374	0.017378	0.015879	-0.00526	-0.01336	-0.02006	0.53	-0.208	-0.274	0.776	-0.042	0.176		-13.1667	-0.00702785	0.00454837	0.0462146	0.00355151	-0.00211521	0.00145161	-0.0213569	-0.0301071	0.0320712	-0.0263632	0.0158975	0.0173185	-0.0529146	-0.0578883	-0.00322033	0.00271091	-0.00177379	0.0170067	0.0115208	-0.00225646
															2.55	-0.00089	0.00245	0.00596	-0.00527	-0.01492	0.002686								-13	0.0304633	0.00482741	-0.00955447	0.0547999	0.0527258	-0.0456452	0.0259883	-0.0247272	0.0285594	0.00247682	0.0125685	0.0313576	0.0532434	0.0146526	0.0274958	-0.0188835	0.00200909	-0.0319677	0.00346439	0.00516923
															2.6	-0.02245	0.001769	0.007003	1.76e-05	0.014499	0.02411								-12.8333	0.00307555	-0.000753411	0.0722297	0.0720602	-0.00313422	-0.0475806	-0.0236616	0.052258	-0.0142722	-0.0189164	-0.000285122	-0.0171017	0.0121023	-0.0393697	-0.000122914	0.00776121	0.0294666	0.0168635	-0.00368528	-0.0148576
															2.65	0.012648	-0.01325	0.004692	-0.00869	-0.02435	-0.00571								-12.6667	-0.0253977	0.0177191	0.0105411	0.0669461	0.0665287	-0.0175	-0.0023925	-0.0126036	-0.0547026	-0.00363086	-0.000701246	0.0345014	0.0460413	0.01864	0.00102018	-0.0208339	-0.00383717	-0.0066213	0.0275989	-0.00520049
															2.7	-0.01252	0.008002	0.001352	-0.00623	0.010352	-0.02083								-12.5	0.011342	0.00689232	0.104165	0.0747239	0.00983495	-0.0333871	-0.0119406	-0.0335926	0.023757	0.0110341	-0.00925491	-0.0833943	-0.0198142	0.0189851	0.00655129	-0.00895703	0.022299	-0.0135154	0.0281569	-0.0215895
															2.75	-0.01302	0.014354	0.019125	0.005281	0.009539	-0.01894								-12.3333	0.0371432	0.0169936	-0.00145394	-0.070391	-0.0340749	0.0196774	-0.0516473	-0.00585977	0.0421563	-0.0132007	0.0393854	0.0065859	-0.0105402	-0.0228831	-0.0434868	0.0190808	-0.00108599	0.00921254	0.0129857	-0.0246836
															2.8	-0.00833	0.01579	-0.01857	0.024412	0.006209	0.014829								-12.1667	-0.0724912	0.0111337	0.0667774	0.00653479	0.0218778	-0.00653226	-0.0098334	0.00785512	-0.00643825	-0.0324382	0.0148803	0.00257474	0.0574365	0.0500029	-0.0456993	0.00605455	-0.0140998	-0.0141291	-0.00169732	-0.031603
															2.85	-0.00255	0.00146	-0.02115	-0.00228	-0.01143	-0.0154								-12	0.00750101	-0.00131149	0.0938831	-0.0124303	0.0236379	-0.0525	-0.013916	-0.028819	0.0288896	-0.00741958	0.0513143	-0.0150419	0.0120529	-0.0350372	-0.0434868	0.0292163	0.0101359	-0.0083397	0.0213211	-0.0128887
															2.9	0.011837	-0.00688	-0.02297	0.008261	-0.02747	-0.01445								-11.8333	0.0202764	0.000139521	0.0201994	0.0275242	0.0077043	-0.0207258	-0.0172743	0.0514245	0.0141822	0.0108055	-0.0144796	-0.0408434	-0.00876429	-0.0367625	-0.0244229	-0.00585719	0.0189687	-0.00179341	0.0163338	-0.00559427
															2.95	0.018541	0.020654	-0.00887	0.02278	-0.00074	-0.01027								-11.6667	-0.00377138	0.0131428	0.055094	0.040949	-0.0387994	-0.00177419	-0.0489475	0.0325571	0.00049525	0.0495746	-0.0148957	-0.0634469	-0.051336	-0.00877367	-0.025861	-0.00679759	-0.000723995	0.0124652	-0.00326676	-0.0293715
															3	0.017405	-0.00595	-0.01876	0.001315	0.005235	-0.00712	0.21	-0.748	-0.094	0.316	0.058	0.036		-11.5	0.0559305	0.0157658	0.00212899	0.0135668	-0.00767342	-0.0496774	-0.0447991	-0.0166195	0.0117209	-0.019145	0.00544814	0.0324959	-0.0294335	-0.00440281	-0.0294378	0.000377321	0.0229687	-0.00621215	0.000290637	-0.0162453
															3.05	0.000199	0.015516	0.005946	-0.0199	-0.02064	-0.00388								-11.3333	0.010674	-0.0188353	0.154325	0.0363675	-0.0114715	-0.0199194	-0.0448649	-0.0490503	-0.0439572	0.0205386	0.0610701	-0.0306529	-0.0164104	0.0325961	0.00131517	-0.00296633	0.00932144	0.00195025	0.042247	-0.0208395
															3.1	0.008605	0.019881	-0.01289	-0.0132	-0.01734	-0.01275								-11.1667	0.0379782	0.00901303	-0.0231073	-0.0488688	0.0174312	-0.08	-0.0293246	-0.0633714	-0.0148125	-0.0428899	-0.0125377	-0.00154484	0.0078599	-0.0728412	-0.0268566	0.016399	0.0158193	-0.033236	-0.0321096	-0.0100009
															3.15	-0.01067	0.001751	0.010452	-0.00678	-0.00266	-0.02183								-11	-0.0220577	-0.0298295	0.003531	0.0919842	0.03355	0.000483871	-0.0383459	0.018918	0.0106404	-0.0364882	-0.0461975	0.0165596	-0.0162624	-0.00835192	0.0144423	0.015981	-0.00439827	-0.00271398	0.0043363	-0.0214958
															3.2	-0.00338	0.014719	-0.00484	-0.01469	-0.00633	0.018323								-10.8333	0.0434892	-0.013087	0.0194205	0.0096246	-0.0158255	-0.0198387	-0.00667267	-0.00222267	-0.00790899	0.0212898	0.0179319	-0.0131989	-0.0287922	-0.00171895	0.0282332	-0.000632739	0.0156564	-0.0059053	-0.0112535	-0.0147264
															3.25	0.000342	-0.00334	-0.01228	0.004896	-0.00365	-0.0007								-10.6667	-0.0237277	0.0231325	0.0161491	0.00451042	0.00964968	0.0224194	-0.0283369	-0.0420034	0.0119911	-0.0560524	0.034022	-0.04312	0.0083532	0.00575752	-0.012992	0.0482333	-0.00631686	-0.021821	0.0316097	-0.0275151
															3.3	-0.00419	-0.00428	0.009844	-0.02301	-0.00917	0.008878								-10.5	0.0211949	-0.0357452	0.0759684	-0.0362965	-0.0289799	0.00524194	-0.000351193	-0.0410184	-0.0185043	-0.0255793	0.0497422	-0.0604114	-0.0478829	0.0240461	-0.0590108	-0.00390673	-0.0120364	-0.026567	0.0187054	-0.0167328
															3.35	-0.00509	0.012212	0.000185	-0.02636	-0.02009	0.008309								-10.3333	-0.0112863	-0.0151519	0.00228476	-0.0342721	0.0232673	0.0142742	0.0127527	-0.0282885	-0.0127114	0.0430096	-0.0151731	-0.0278884	-0.0066431	-0.00681828	0.0453059	-0.0289492	-0.00159279	0.0177023	0.0247041	-0.00557552
															3.4	-0.00248	-0.00145	-0.01615	0.015215	1.52e-05	-0.0053								-10.1667	-0.000431412	0.0473533	-0.0386852	0.0126079	0.0145594	-0.0335484	-0.0673193	-0.0362447	-0.00304654	0.0262217	-0.0121215	-0.0165054	-0.0205048	-0.0253753	-0.0228005	-0.0153657	0.0100454	-0.0148042	0.0197866	-0.0282089
															3.45	-0.0011	0.017869	-0.02215	-0.02222	-0.0101	0.000672								-10	-0.00377138	0.00521807	-0.00441375	-0.0583514	-0.0179561	-0.0237903	-0.0162207	0.0385431	-0.0210556	-0.042106	-0.0167914	0.0255576	-0.0328866	0.00786627	-0.0319084	0.014344	-1.80999e-05	0.0146746	0.00168569	-0.0154389
															3.5	0.006667	0.001446	-0.02725	-0.01835	0.005769	-0.00578	0.24	-0.368	0.126	0.546	-0.292	-0.004		-9.83333	-0.0167973	-0.0111337	0.079084	-0.0077423	-0.00563541	0.00104839	-0.0191181	-0.00669327	0.0047574	-0.0096079	0.0244974	-0.0864298	-0.00506454	-0.0110358	-0.00912018	-0.0365769	0.00204529	-0.0126562	0.0209724	-0.0169953
															3.55	0.01258	0.015148	-0.00082	0.028454	0.025604	-0.00441								-9.66667	-0.0228092	0.00951531	-0.0290269	0.00429733	0.0445738	-0.0633065	-0.0449966	-0.0549606	-0.0290397	-0.0125148	0.00387612	-0.00674852	-0.0135493	-0.0614157	-0.0354851	0.0135778	-0.0137197	-0.0191206	-0.00138343	-0.0251149
															3.6	0.010888	-0.017	-0.00077	-0.00571	0.015253	0.00442								-9.5	0.0648649	-0.00488322	0.117094	0.00813297	-0.0360203	-0.0308065	0.00432406	-0.0130582	0.021686	0.0201466	-0.00495496	-0.00756159	-0.0357478	-0.0303212	-0.00664962	-0.0370297	0.000651596	0.00469151	0.0247739	-0.0283964
															3.65	0.020145	-0.00165	-0.0173	-0.0274	0.022769	-0.0016								-9.33333	-0.00435587	0.0114686	-0.125299	0.0555457	-0.0146212	0.0283065	-0.0906956	-0.00138917	-0.0405355	-0.0269511	-0.0810132	0.0420901	-0.0109841	-0.00413442	0.0226284	0.0149709	-0.00110409	0.000845562	-0.00884699	-0.0333656
															3.7	0.004483	0.022322	-0.01091	0.006478	0.017417	-0.00485								-9.16667	0.062193	-0.00421352	0.0479281	-0.00284121	0.028455	0.0246774	-0.0307733	-0.0235906	-0.0167335	-0.0285842	0.014048	-0.025395	0.00169366	0.00706111	-0.019998	-0.0279044	0.00108599	-0.0170954	0.00391778	0.00010626
															3.75	0.011114	0.001811	0.013814	-0.00633	-0.00934	-0.00109								-9	-0.044853	0.0013673	-0.0221726	0.0511773	-0.00795133	-0.0243548	-0.0541496	0.00724894	-0.00364684	-0.0536681	0.0360101	-0.00295417	-0.0146345	-0.0369159	0.0356818	-0.0411396	0.00354758	-0.0209208	0.00764956	-0.0107698
															3.8	-0.0053	0.014912	-0.0119	0.015006	-0.01571	-0.00379								-8.83333	-0.0456045	-0.0397634	0.0770589	0.0436126	0.00372092	-0.0542742	-0.0413091	-0.0245757	0.0102802	0.0232495	0.071057	-0.036236	-0.0495601	-0.0075851	0.0211534	0.0374012	0.000452497	-0.0150087	0.0243205	-0.0257899
															3.85	0.021566	0.009392	-0.0035	-0.01471	-0.00796	-0.02179								-8.66667	-0.00869783	-0.00912465	0.107592	-0.0279859	-0.00267103	-0.0226613	-0.0527667	0.0331633	-0.0284694	0.0213878	0.000593362	0.0807925	-0.0743731	-0.0137196	-0.0127338	0.0455166	-0.0336115	0.0299152	0.0427701	0.0106072
															3.9	-0.00584	0.002271	-0.00662	0.005114	-0.02523	-0.01473								-8.5	-0.0329961	0.0153194	0.121612	0.0508577	-0.0161034	0.0369355	-0.050462	-0.0139675	-0.0585746	-0.00238973	0.0375822	0.0348809	0.0109677	0.0296055	-0.0471005	0.0300174	0.00785535	0.0152065	0.0318887	-0.010751
															3.95	0.001783	0.013255	0.014517	-0.01343	0.009622	-0.00791								-8.33333	-0.0491114	0.00493903	0.0401392	0.0774941	-0.0113789	-0.0170161	0.00708971	-0.0263184	0.00328666	-0.0127434	-0.0158204	0.0540694	-0.0142399	-0.0191257	-0.0589002	-0.0173858	-0.00899564	0.0134676	-0.00274361	-0.0232584
															4	0.011719	0.018789	-0.03151	0.001189	-0.00376	-0.01405	0.21	-0.388	-0.374	0.466	0.188	-0.194		-8.16667	-0.0137913	0.00248347	0.0533804	0.00685442	0.0158564	0.0135484	-0.0627757	-0.00949687	0.00133567	-0.00768088	0.0336059	-0.0579722	-0.0683055	0.0334013	0.0108287	0.0322116	0.00407247	-0.0158679	-0.00752168	-0.0224896
															4.05	0.011463	0.002921	-3.2e-05	0.016813	-0.00445	0.009574								-8	0.056849	-0.00376706	0.003531	-0.0134958	0.0499467	0.0331452	-0.0459185	0.0128561	-0.0200051	-0.0298253	0.00905455	0.0540694	-0.0201102	-0.0270623	-0.0160525	0.00647251	0.0158374	-0.0067645	0.0124974	-0.0199019
															4.1	0.022132	0.014944	-0.0117	-0.00996	-0.00314	0.004477								-7.83333	-0.0018509	-0.0269275	0.0703604	-0.0254288	-0.0173077	-0.0566935	-0.0324853	-0.0123005	-0.0390947	-0.00310828	0.00960938	-0.0542863	-0.0572556	-0.0306663	0.00861624	0.00490518	0.00617206	0.00919208	0.0242159	-0.0273838
															4.15	0.025939	0.004708	0.008865	-0.00695	2.5e-05	0.002201								-7.66667	0.0259543	0.00856657	0.139838	0.0155911	-0.0415785	0.0133065	-0.0183937	-0.0416246	-0.039515	-0.00784418	0.0221856	0.000406537	-0.0139933	0.0142692	-0.0215467	0.0030592	-0.00354758	-0.0257283	0.0255412	-0.016339
															4.2	-0.00303	0.004511	-0.0014	0.026764	8.37e-05	-0.00652								-7.5	0.0932547	-0.0319502	0.100582	-0.00997976	-0.00545014	-0.0374194	0.025659	-0.00517781	-0.0126514	0.00371796	-0.00412271	0.000785972	-0.0308148	-0.00835192	-0.0241279	-0.0223316	-0.0186791	0.0426804	0.0438862	-0.0214583
															4.25	0.013608	0.016549	-0.00589	-0.0025	-0.00721	0.00209								-7.33333	0.0392307	0.0172168	0.0683352	-0.0532372	0.0579135	-0.0372581	-0.034395	-0.0119216	-0.0527216	0.0210938	0.0238038	-0.0853457	0.0362739	-0.0578883	0.00821062	0.0276141	-0.0325979	-0.00230484	0.0179381	-0.0214958
															4.3	-0.00272	0.004613	0.008655	-0.01146	-0.02043	-0.01729								-7.16667	0.105446	0.00510645	0.00649081	-0.0381078	-0.0134169	-0.0533871	-0.039597	-0.00654173	-0.0499002	0.0306963	-0.0575715	0.0288099	0.0436241	-0.0405966	-0.0253816	0.00229295	-0.106192	0.00530522	0.0107536	-0.0344532
															4.35	0.025806	0.013859	-0.00472	0.003306	-0.00247	0.005315								-7	0.0109245	0.0241371	-0.0114238	0.0155911	0.0432769	0.0141935	-0.0414408	0.0213427	-0.0363333	-0.00421877	-0.0187795	0.00485134	0.010869	-0.00275415	-0.0017085	-0.0356714	-0.0226791	-0.00342998	-0.00372015	-0.0313967
															4.4	0.003332	0.025285	-0.01549	-0.00523	-0.0108	-0.00189								-6.83333	0.0427377	-0.000865028	0.0364005	-0.0503605	0.0229894	-0.0174194	-0.0643561	-0.00191958	0.0295199	-0.00738692	-0.0136011	-0.0283221	0.0168873	-0.0148699	-0.0172694	0.00399961	0.00877844	-0.0202048	-0.000651027	-0.0219458
															4.45	-0.02476	-0.00733	0.028479	0.026965	-0.00399	-0.01154								-6.66667	0.0439066	-0.00867818	0.0929484	-0.014135	-0.011101	-0.0331452	-0.0123357	-0.0434431	0.00889949	0.00489377	-0.0385223	-0.0424154	-0.0154238	-0.0473829	-0.0458099	0.019464	-0.00566526	0.00694179	0.0424562	-0.0182892
															4.5	0.020489	-0.0206	8.4e-05	-0.00695	-0.01164	-0.00421	-0.55	-0.448	-0.184	0.236	0.108	-0.104		-6.5	0.00733401	-0.00560873	0.033908	-0.015307	0.0066853	-0.0187097	-0.00338023	-0.0221509	-0.0240872	0.047223	-0.00213456	-0.070873	0.0209323	-0.0104223	0.0642223	0.0170259	0.0194936	-0.0018957	0.00900974	-0.0269338
															4.55	-0.01316	0.008209	-0.01503	-0.01557	0.007629	0.009801								-6.33333	-0.0137078	0.017161	-0.0235746	-0.0192492	-0.0163813	-0.0178226	-0.0425602	-0.071176	-0.0051476	0.02841	-0.032974	0.0108681	0.00840253	0.0197136	-0.0340471	-0.048837	0.0114934	-0.000545524	-0.0271222	-0.0226396
															4.6	-0.026	0.001576	-0.02409	-0.00391	0.004921	-0.01326								-6.16667	0.00157257	0.00800848	0.00166165	0.0815428	0.0378113	-0.0817742	-0.0299831	-0.0133613	0.000825417	-0.0600371	0.00188797	0.00300837	-0.00629779	-0.0882926	-0.0226161	0.0260119	0.00298648	-0.0216982	0.023902	-0.0220583
															4.65	0.004326	0.018659	0.00554	0.005767	-0.01096	0.005484								-6	-0.0830956	-0.0126406	0.10728	-0.00582448	-0.0128611	-0.00508065	-0.0532277	-0.00866337	-0.00733871	-0.0304785	0.0146029	-0.0447462	-0.00955356	0.00545079	-0.0264879	0.0277883	0.0183895	-0.0188547	-0.00528959	-0.0149326
															4.7	0.007917	0.001323	-0.00889	0.022764	-0.01947	-0.02599								-5.83333	-0.00727834	-0.0259229	0.0663101	0.0367937	0.00501783	0.00435484	-0.00943831	0.0095979	-0.00202602	-0.0367169	0.0265318	0.0269128	-0.0401381	0.0330946	-0.00395782	-0.00899186	0.013774	-0.00424827	0.020519	-0.0172016
															4.75	-0.02116	0.021184	-0.01207	0.011935	0.018793	-0.00254								-5.66667	0.0186064	0.00387867	0.0281441	-0.0174379	0.024101	-0.0348387	-0.00713361	-0.0234391	0.0143322	-0.0591553	0.0204748	-0.053961	-0.0341199	-0.01533	-0.0125495	0.0215189	0.0269145	-0.00758278	0.0289591	-0.0224521
															4.8	0.019264	0.00915	0.000903	-0.01261	0.001587	-0.0039								-5.5	0.0213619	-0.00739459	-0.0101776	0.0366871	0.020025	-0.0230645	-0.0488817	-0.0278339	0.0132517	0.0417685	-0.0567855	-0.0349893	0.0205377	-0.0248385	-0.0235748	0.0193943	0.00275118	-0.0150292	0.00329001	-0.0161515
															4.85	-0.00323	0.02177	0.012075	-0.01319	-0.01496	-0.00778								-5.33333	0.0135129	-0.0112454	0.0907675	0.0590617	0.0150226	-0.0279032	-0.0914858	0.0251313	0.0284394	0.00391393	-0.00735923	-0.0348267	0.00105237	-0.0462327	-0.0469898	0.0100251	0.00986443	0.016393	0.0202051	-0.0388599
															4.9	0.006574	0.013048	0.023929	-0.01689	-0.01795	0.005284								-5.16667	-0.0539544	0.0290482	0.0878077	-0.0053983	0.0184502	0.0179032	-0.0889177	0.0176298	-0.0401753	-0.0108164	-0.0231719	-0.064802	0.0192058	-0.00750842	0.00422823	0.00675115	0.0220637	0.0158407	0.0312609	-0.00880083
															4.95	0.002319	0.007201	-0.01817	-0.02431	-0.005	-0.01006								-5	-0.0225587	0.00639004	-0.00347907	0.0125013	0.0185428	-0.0283065	-0.0330121	0.00118711	0.00736872	-0.00219376	0.0234339	0.0098382	-0.0322453	-0.00639653	-0.0103002	-0.0153309	0.0160546	0.0143882	0.00496408	-0.0286589
															5	0.008689	-0.00924	0.014205	-0.0111	-0.0091	0.005969	-0.37	-0.568	-0.274	0.486	0.238	-0.484		-4.83333	-0.0171312	-0.0239696	0.112732	-0.0345918	0.0466118	-0.0146774	-0.0613929	-0.00934532	0.00547777	-0.0175446	-0.00472378	-0.0242025	0.0130889	-0.0553962	0.017171	0.0793013	0.00781915	-0.0117151	0.0566858	-0.0154202
															5.05	0.029913	0.017065	-0.01149	0.019751	0.014068	-0.00687								-4.66667	0.00173957	0.0226302	0.116627	0.00237951	-0.00239312	-0.0710484	-0.104392	-0.0176046	-0.0110306	-0.0295967	-0.0243741	-0.0436621	-0.0375236	0.0227809	-0.0230217	0.0199168	-0.0152401	-0.0112242	0.0234486	-0.00716942
															5.1	0.011424	-0.00663	-0.0083	0.002336	-0.01522	0.008277								-4.5	0.00533003	-0.00666909	-0.0343234	-0.0262812	0.0448517	-0.0250806	-0.0508571	0.0345272	-0.0113908	0.00669015	-0.0337138	-0.0180231	0.0105237	-0.0507569	-0.0139507	0.012707	0.0385527	0.0200139	-0.0179149	-0.0143513
															5.15	0.000273	-0.00873	-0.01065	0.00129	-0.0032	0.001136								-4.33333	-0.0301571	-0.000139521	0.213833	-0.0218063	0.0545786	-0.0549194	-0.0791062	0.0175541	-0.0270887	-0.0286822	0.0111814	-0.057647	0.0188605	-0.00643487	-0.0452199	-0.00961879	0.0175569	-0.0161134	0.0525006	-0.0308154
															5.2	0.010519	-0.00236	-0.00791	0.004737	-0.01224	0.006333								-4.16667	-0.0432665	-0.00521807	0.0731644	0.0248606	0.0457781	-0.0241129	-0.0706776	0.0242978	-0.0170336	-0.00941193	-0.0340836	-0.0283221	-0.00338732	-0.0345004	0.00157329	-0.0102109	-0.00291408	0.00927391	0.0369458	-0.0346032
															5.25	0.003219	-0.00612	-0.00521	0.011106	-0.02729	-0.00079								-4	-0.00226839	0.00103245	-0.0198359	-0.0182903	-0.00554278	-0.00983871	-0.0705459	-0.0374571	-0.0157129	-0.0153563	-0.0411577	-0.0526059	-0.0309134	0.0153427	0.00891123	0.0468052	0.00126699	0.00816922	-0.0136599	-0.0341345
															5.3	0.02045	-0.0163	-0.01646	-0.00774	-0.01427	0.003091								-3.83333	-0.0250637	0.0114128	0.183768	-0.0600561	0.0504099	-0.0453226	-0.051779	-0.0510962	-0.0183543	-0.0171527	-0.00837642	-0.0219801	-0.00427526	0.0110869	-0.0164212	-0.0356714	0.0165976	0.0107877	0.0252622	-0.042254
															5.35	0.003229	0.011713	-0.0324	-0.01677	-0.00731	-0.00826								-3.66667	-0.0324951	0.027653	0.0175511	-0.0543027	-0.00767342	-0.0466129	-0.0518449	0.00884017	-0.0430868	0.0230209	-0.0236805	-0.0389463	-0.0490175	-0.0129145	0.00385949	0.0524477	-0.0101721	-0.028265	0.012044	-0.02639
															5.4	0.00076	-0.00273	-0.00847	-0.01161	0.014171	0.020178								-3.5	-0.0248132	-0.0187237	0.0505764	-0.0820045	0.0166901	-0.00596774	-0.0854277	-0.0377602	-0.0438371	-0.00225908	-0.0488792	-0.0487574	0.0187618	-0.0127611	0.00607193	-0.0161319	0.0145885	0.00276853	-0.0140784	-0.0545926
															5.45	0.013672	0.01	-0.0108	-0.01394	-0.00693	0.01545								-3.33333	-0.0310756	0.00415771	-0.031052	-0.0581383	-0.0123979	-0.0115323	-0.114796	0.0242978	-0.0458181	0.00943371	-0.0381062	-0.0530937	-0.0281509	-0.054476	-0.0191131	0.0470491	0.00510416	0.00841471	-0.0275756	-0.0313592
															5.5	-0.01045	-0.00516	-0.00058	-0.01785	-0.01217	-0.01426	-0.69	-0.808	0.096	0.826	-0.232	-0.014		-3.16667	0.008837	0.00644585	0.0220688	-0.0518521	0.0317899	-0.0075	-0.0723896	-0.0432158	-0.0282893	0.0438262	-0.0199354	0.0241483	0.0237935	-0.0201226	-0.0434131	0.0115228	0.0266249	-0.00484153	0.019368	-0.0195831
															5.55	0.007169	0.015344	0.008221	0.022722	0.029982	-0.02025								-3	-0.0389245	0.00594358	0.117873	0.0933693	0.000108076	0.00774194	-0.0638952	-0.000782986	-0.0420662	-0.0199616	-0.0520694	-0.0487031	-0.0455644	-0.00325258	-0.0117014	0.0594136	0.00389147	-0.0260147	0.0164035	-0.0231272
															5.6	0.015069	0.001829	-0.00713	0.001457	0.007277	-0.00569								-2.83333	0.0698749	-0.0335128	0.0731644	0.0115424	-0.0130464	-0.0318548	-0.0940539	-0.030486	-0.0503504	0.0528734	-0.0193806	-0.0155839	0.0221163	-0.0116109	0.0152167	-0.0193711	-0.0282358	-0.0133312	0.0175545	-0.0419727
															5.65	-0.01043	0.00941	0.002953	-0.01331	-0.00737	-0.01624								-2.66667	0.000737576	0.00572034	0.088275	-0.0286252	0.0291034	-0.0579032	-0.0721263	-0.03382	-0.0312008	-0.00170384	-0.0334826	-0.00322519	-0.0176437	-0.0216945	0.0287864	0.0231211	-0.0204529	0.0116879	-0.00312725	-0.048442
															5.7	0.012609	0.001161	-0.02169	-0.03099	-0.02042	0.00385								-2.5	0.0329683	0.00577615	0.102607	-0.00593103	0.0342911	-0.195726	-0.116245	0.0238432	-0.0326715	0.00812725	-0.0372739	-0.00447191	-0.0285949	-0.0455809	0.0274958	0.00285023	0.00514036	0.0211186	0.0142063	-0.0385599
															5.75	-0.0252	0.010537	0.017154	-0.00787	0.008173	-0.00631								-2.33333	0.011342	0.00231604	-0.0375948	0.0699293	-0.264741	-0.525968	-0.105248	0.00399071	-0.0129215	0.0100543	-0.0145258	-0.0309781	-0.0454658	-0.00198733	-0.011517	-0.0272426	0.0120726	0.00129562	0.0246344	-0.0413726
															5.8	0.008118	0.011106	0.011597	0.007742	-0.00828	-0.00961								-2.16667	0.0453261	0.0289924	0.118964	-0.0893561	-0.0184193	-0.759839	-0.0580346	0.0127046	-0.0147825	-0.0137559	-0.0283504	0.0233352	-0.00141412	-0.0220013	-0.0104108	-0.00536957	0.00566526	-0.0185887	0.0393174	-0.0429853
															5.85	0.017808	-0.00578	0.010858	0.004838	-8.8e-05	0.007935								-2	0.0364752	-0.0964645	0.0759684	-0.000710303	0.0496688	-0.664919	-0.070941	-0.0490503	-0.0247775	-0.0224112	-0.0259923	0.0108139	0.0356327	-0.0437022	-0.0259716	-0.0372039	-0.00173759	-0.00340952	0.0269362	-0.0222833
															5.9	-0.01147	0.001881	-0.03114	-0.01504	0.005494	-0.00813								-1.83333	0.0368092	-0.0448977	0.0102295	-0.0622936	-0.0186046	-0.882823	-0.0602076	-0.024803	-0.0287095	-0.0077462	-0.0424524	-0.0541236	0.0098331	-0.000760427	-0.029659	-0.0225754	0.00504987	4.77333e-05	-0.00678928	-0.0252086
															5.95	0.017149	0.007173	-0.00846	-0.0065	-0.00675	0.008673								-1.66667	0.000821075	-0.363005	-0.296967	-0.280712	-0.0995692	-0.710726	-0.1011	-0.134446	-0.0468987	0.0123079	0.00142561	-0.0436079	-0.00698841	-0.0544376	0.000577694	-0.204386	0.017032	0.00624625	-0.0170778	-0.0335344
															6	0.013219	0.018298	0.007945	0.004461	0.003727	0.000567	-0.16	-0.898	-0.314	-0.044	-0.022	0.036		-1.5	0.0510041	-0.592656	-0.113927	-0.507654	-0.412497	-0.633952	-0.521807	-0.802687	-0.0419162	0.00541635	0.0224168	-0.0990053	-0.0270164	-0.0150232	-0.0979867	-0.330679	0.00725805	0.01044	0.0277733	-0.072313
															6.05	0.003268	0.001477	-0.02449	-0.0184	0.004588	-0.02995								-1.33333	-0.101298	-0.768396	-0.231073	-0.414852	-0.727092	-0.809032	-0.684848	-0.795641	-0.0308106	-0.0322749	-0.032974	-0.057918	0.0025816	0.000964912	-0.0977286	-0.448751	0.00957483	-0.0121447	0.00974215	-0.0391599
															6.1	0.002427	0.011218	-0.02916	0.016922	0.014274	-0.00062								-1.16667	-0.548186	-0.34816	-0.209264	-0.414852	-0.686331	-0.654839	-0.690709	-0.759497	-0.0569237	-0.0344306	-0.000516302	-0.0364528	-0.0655924	0.00449227	-0.139912	-0.450667	-0.00982823	-0.00242758	0.0636262	-0.0284527
															6.15	0.01499	0.004971	-0.026	-0.00919	0.014945	0.007487								-1	-0.426945	-0.201384	-0.262229	-0.406648	-0.519307	-0.678145	-0.794618	-0.624015	-0.0271787	0.0327866	0.0139556	-0.0408434	0.00840253	-0.0323916	-0.068598	-0.475535	0.00823544	0.0249032	0.0392476	-0.04006
															6.2	-0.00578	0.012033	-0.01541	0.003892	-0.00095	0.00999								-0.833333	-0.446651	-0.325836	-0.133711	-0.476542	-0.663172	-0.395403	-0.628548	-0.833451	-0.0275389	-0.00140988	-0.068252	-0.0174811	-0.0234153	0.00847972	-0.068893	-0.49396	0.0158736	0.0158407	0.00189495	-0.045423
[truncated: 476 more rows]
[truncated: 21 more columns]

## Sheet: Supplementary Fig. 15
	Supplementary Fig. 15a (EGTA 5h)																										Supplementary Fig. 15b (EGTA 3 h)
[truncated: 463 more rows]
[truncated: 2 more columns]

## Sheet: Supplementary Table 1
	stimulus type		touch		wounding
[truncated: 15 more rows]
